# Supplementary material for: 3,3′-[1,2-Phenyl­enebis(methyl­ene)]bis­(1-ethyl­benzimidazolium) dibromide
Source: Acta Crystallogr Sect E Struct Rep Online. 2012 Feb 4;68(Pt 3):o573. doi: 10.1107/S1600536812002802 (PMC3297300; doi:10.1107/S1600536812002802)
Supplement: Supplementary file 1 [file e-68-0o573-sup1.cif]

##############################################################################
#                                                                            #
# This CIF contains the data in a paper accepted for publication in          #
# Acta Crystallographica Section E. It conforms to the requirements of       #
# Notes for Authors for Acta Crystallographica Section E, and has been       #
# peer reviewed under the auspices of the IUCr Commission on Journals.       #
#                                                                            #
# Full details of the Crystallographic Information File format               #
# are given in the paper "The Crystallographic Information File (CIF):       #
# a New Standard Archive File for Crystallography" by S. R. Hall, F. H.      #
# Allen and I. D. Brown [Acta Cryst. (1991), A47, 655-685].                  #
#                                                                            #
# The current version of the core CIF dictionary is obtainable from          #
# ftp://ftp.iucr.org/pub/cif_core.dic.                                       #
#                                                                            #
# Software is freely available for graphical display of the structure(s)     #
# in this CIF. For information consult the CIF software page                 #
# http://www.iucr.org/resources/cif/software.                                #
#                                                                            #
# This file may be used for bona fide research purposes within the           #
# scientific community so long as proper attribution is given to the journal # 
# article from which it was obtained.                                        #
#                                                                            #
##############################################################################
data_global
_audit_creation_method     'form.cif (version 2.0)'
_journal_data_validation_number     ?
_journal_date_recd_electronic     2012-01-19
_journal_date_accepted     2012-01-23
_journal_name_full     'Acta Crystallographica, Section E'
_journal_year     2012
_journal_volume     68
_journal_issue      3
_journal_page_first     o573
_journal_page_last     o573
_journal_paper_category     QO
_journal_paper_doi     10.1107/S1600536812002802
_journal_coeditor_code     HB6611
_publ_contact_author_name     'Prof. Fun, Hoong-Kun'
_publ_contact_author_address
;
      X-ray Crystallography Unit
      School of Physics
      Universiti Sains Malaysia
      11800 USM, Penang
      MALAYSIA
;
_publ_contact_author_email     'hkfun@usm.my'
_publ_contact_author_fax     '604 6579150'
_publ_contact_author_phone     '604 6533652'
_publ_section_title
;
3,3'-[1,2-Phenylenebis(methylene)]bis(1-ethylbenzimidazolium) dibromide
;
loop_
    _publ_author_name
    _publ_author_footnote
    _publ_author_address
    'Rosenani A. Haque' ?
;
      School of Chemical Sciences
      Universiti Sains Malaysia
      11800 USM, Penang
      Malaysia
;
    'Muhammad Adnan Iqbal' ?
;
      School of Chemical Sciences
      Universiti Sains Malaysia
      11800 USM, Penang
      Malaysia
;
    'Srinivasa Budagumpi' ?
;
      School of Chemical Sciences
      Universiti Sains Malaysia
      11800 USM, Penang
      Malaysia
;
    'Madhukar Hemamalini' ?
;
      X-ray Crystallography Unit
      School of Physics
      Universiti Sains Malaysia
      11800 USM, Penang
      Malaysia
;
    'Hoong-Kun Fun'
;
Thomson Reuters ResearcherID: A-3561-2009
;
;
      X-ray Crystallography Unit
      School of Physics
      Universiti Sains Malaysia
      11800 USM, Penang
      Malaysia
;
data_I
_audit_creation_method     SHELXL-97
_chemical_name_systematic
;
3,3'-[1,2-Phenylenebis(methylene)]bis(1-ethylbenzimidazolium) dibromide
;
_chemical_name_common     ?
_chemical_formula_moiety     'C26 H28 N4 2+, 2(Br -)'
_chemical_formula_sum     'C26 H28 Br2 N4'
_chemical_formula_iupac     'C26 H28 N4 2+, 2Br -'
_chemical_formula_weight     556.34
_chemical_melting_point     ?
_symmetry_cell_setting     monoclinic
_symmetry_space_group_name_H-M     'C c'
_symmetry_space_group_name_Hall     'C -2yc'
loop_
    _symmetry_equiv_pos_as_xyz
    'x, y, z'
    'x, -y, z+1/2'
    'x+1/2, y+1/2, z'
    'x+1/2, -y+1/2, z+1/2'
_cell_length_a     9.7093(7)
_cell_length_b     35.796(3)
_cell_length_c     8.0340(6)
_cell_angle_alpha     90.00
_cell_angle_beta     118.2300(10)
_cell_angle_gamma     90.00
_cell_volume     2460.1(3)
_cell_formula_units_Z     4
_cell_measurement_reflns_used     5440
_cell_measurement_theta_min     2.93
_cell_measurement_theta_max     27.28
_cell_measurement_temperature     296(2)
_exptl_crystal_description     block
_exptl_crystal_colour     colourless
_exptl_crystal_size_max     0.45
_exptl_crystal_size_mid     0.32
_exptl_crystal_size_min     0.23
_exptl_crystal_density_diffrn     1.502
_exptl_crystal_density_meas     ?
_exptl_crystal_density_method     'not measured'
_exptl_crystal_F_000     1128
_exptl_absorpt_coefficient_mu     3.316
_exptl_absorpt_correction_type     multi-scan
_exptl_absorpt_process_details     '(SADABS; Bruker, 2009)'
_exptl_absorpt_correction_T_min     0.3175
_exptl_absorpt_correction_T_max     0.5159
_exptl_special_details     ?
_diffrn_ambient_temperature     296(2)
_diffrn_radiation_type     MoK\a
_diffrn_radiation_wavelength     0.71073
_diffrn_radiation_source     'fine-focus sealed tube'
_diffrn_radiation_monochromator     graphite
_diffrn_measurement_device_type     'Bruker APEXII DUO CCD'
_diffrn_measurement_method     '\f and \w scans'
_diffrn_detector_area_resol_mean     .
_diffrn_reflns_number     16606
_diffrn_reflns_av_R_equivalents     0.0227
_diffrn_reflns_av_sigmaI/netI     0.0632
_diffrn_reflns_theta_min     2.45
_diffrn_reflns_theta_max     32.54
_diffrn_reflns_theta_full     32.54
_diffrn_measured_fraction_theta_max     0.991
_diffrn_measured_fraction_theta_full     0.991
_diffrn_reflns_limit_h_min     -14
_diffrn_reflns_limit_h_max     14
_diffrn_reflns_limit_k_min     -54
_diffrn_reflns_limit_k_max     42
_diffrn_reflns_limit_l_min     -12
_diffrn_reflns_limit_l_max     12
_diffrn_standards_number     0
_diffrn_standards_interval_count     .
_diffrn_standards_interval_time     .
_diffrn_standards_decay_%     ?
_refine_special_details
;
 Refinement of F^2^ against ALL reflections.  The weighted R-factor wR and
 goodness of fit S are based on F^2^, conventional R-factors R are based
 on F, with F set to zero for negative F^2^. The threshold expression of
 F^2^ > 2\s(F^2^) is used only for calculating R-factors(gt) etc. and is
 not relevant to the choice of reflections for refinement.  R-factors based
 on F^2^ are statistically about twice as large as those based on F, and R-
 factors based on ALL data will be even larger.
;
_reflns_number_total     8158
_reflns_number_gt     6244
_reflns_threshold_expression     I>2\s(I)
_refine_ls_structure_factor_coef     Fsqd
_refine_ls_matrix_type     full
_refine_ls_R_factor_all     0.0511
_refine_ls_R_factor_gt     0.0331
_refine_ls_wR_factor_gt     0.0743
_refine_ls_wR_factor_ref     0.0804
_refine_ls_goodness_of_fit_ref     1.015
_refine_ls_restrained_S_all     1.015
_refine_ls_number_reflns     8158
_refine_ls_number_parameters     291
_refine_ls_number_restraints     2
_refine_ls_hydrogen_treatment     constr
_refine_ls_weighting_scheme     calc
_refine_ls_weighting_details
         'calc w=1/[\s^2^(Fo^2^)+(0.0000P)^2^+0.1437P] where P=(Fo^2^+2Fc^2^)/3'
_atom_sites_solution_hydrogens     geom
_atom_sites_solution_primary     direct
_atom_sites_solution_secondary     difmap
_refine_ls_shift/su_max     0.003
_refine_ls_shift/su_mean     0.000
_refine_diff_density_max     0.705
_refine_diff_density_min     -0.282
_refine_ls_extinction_method     none
_refine_ls_extinction_coef     ?
_refine_ls_abs_structure_details     'Flack (1983), 3727 Friedel pairs'
_refine_ls_abs_structure_Flack     0.009(6)
loop_
    _atom_type_symbol
    _atom_type_description
    _atom_type_scat_dispersion_real
    _atom_type_scat_dispersion_imag
    _atom_type_scat_source
    'C' 'C' 0.0033 0.0016
                         'International Tables Vol C Tables 4.2.6.8 and 6.1.1.4'
    'H' 'H' 0.0000 0.0000
                         'International Tables Vol C Tables 4.2.6.8 and 6.1.1.4'
    'N' 'N' 0.0061 0.0033
                         'International Tables Vol C Tables 4.2.6.8 and 6.1.1.4'
    'Br' 'Br' -0.2901 2.4595
                         'International Tables Vol C Tables 4.2.6.8 and 6.1.1.4'
_computing_data_collection     'APEX2 (Bruker, 2009)'
_computing_cell_refinement     'SAINT (Bruker, 2009)'
_computing_data_reduction     'SAINT (Bruker, 2009)'
_computing_structure_solution     'SHELXTL (Sheldrick, 2008)'
_computing_structure_refinement     'SHELXTL (Sheldrick, 2008)'
_computing_molecular_graphics     'SHELXTL (Sheldrick, 2008)'
_computing_publication_material
                             'SHELXTL (Sheldrick, 2008) and PLATON (Spek, 2009)'
loop_
    _atom_site_type_symbol
    _atom_site_label
    _atom_site_fract_x
    _atom_site_fract_y
    _atom_site_fract_z
    _atom_site_U_iso_or_equiv
    _atom_site_adp_type
    _atom_site_calc_flag
    _atom_site_refinement_flags
    _atom_site_occupancy
    _atom_site_symmetry_multiplicity
    _atom_site_disorder_assembly
    _atom_site_disorder_group
    Br Br1 0.68944(3) 0.918762(6) 0.48259(3) 0.05182(7) Uani d . 1 1 . .
    Br Br2 0.38351(4) 0.822199(8) 0.90664(4) 0.06457(9) Uani d . 1 1 . .
    N N1 0.4060(2) 0.95348(6) 0.8359(3) 0.0441(4) Uani d . 1 1 . .
    N N2 0.2014(2) 0.92236(5) 0.6352(3) 0.0378(4) Uani d . 1 1 . .
    N N3 0.4142(2) 0.82699(5) 0.4234(3) 0.0386(4) Uani d . 1 1 . .
    N N4 0.5754(2) 0.79004(5) 0.3842(3) 0.0416(4) Uani d . 1 1 . .
    C C1 0.6769(3) 0.97225(8) 0.9292(4) 0.0569(7) Uani d . 1 1 . .
    H H1A 0.7799 0.9729 1.0354 0.085 Uiso calc R 1 1 . .
    H H1B 0.6509 0.9964 0.8706 0.085 Uiso calc R 1 1 . .
    H H1C 0.6739 0.9541 0.8395 0.085 Uiso calc R 1 1 . .
    C C2 0.5611(3) 0.96170(10) 0.9949(4) 0.0615(7) Uani d . 1 1 . .
    H H2A 0.5990 0.9399 1.0759 0.074 Uiso calc R 1 1 . .
    H H2B 0.5519 0.9820 1.0690 0.074 Uiso calc R 1 1 . .
    C C3 0.3020(3) 0.97982(6) 0.7130(3) 0.0405(4) Uani d . 1 1 . .
    C C4 0.3092(3) 1.01828(7) 0.7066(4) 0.0503(6) Uani d . 1 1 . .
    H H4A 0.3959 1.0316 0.7930 0.060 Uiso calc R 1 1 . .
    C C5 0.1818(4) 1.03575(7) 0.5662(5) 0.0578(7) Uani d . 1 1 . .
    H H5A 0.1826 1.0616 0.5568 0.069 Uiso calc R 1 1 . .
    C C6 0.0502(3) 1.01593(7) 0.4361(4) 0.0542(6) Uani d . 1 1 . .
    H H6A -0.0333 1.0290 0.3424 0.065 Uiso calc R 1 1 . .
    C C7 0.0416(3) 0.97753(7) 0.4438(4) 0.0453(5) Uani d . 1 1 . .
    H H7A -0.0461 0.9643 0.3592 0.054 Uiso calc R 1 1 . .
    C C8 0.1711(2) 0.95996(6) 0.5847(3) 0.0372(4) Uani d . 1 1 . .
    C C9 0.3416(3) 0.92020(6) 0.7867(3) 0.0433(5) Uani d . 1 1 . .
    H H9A 0.3878 0.8981 0.8494 0.052 Uiso calc R 1 1 . .
    C C10 0.0966(2) 0.89051(6) 0.5423(3) 0.0388(4) Uani d . 1 1 . .
    H H10A -0.0035 0.8952 0.5378 0.047 Uiso calc R 1 1 . .
    H H10B 0.1408 0.8682 0.6174 0.047 Uiso calc R 1 1 . .
    C C11 0.0711(3) 0.88369(5) 0.3442(3) 0.0372(4) Uani d . 1 1 . .
    C C12 -0.0774(3) 0.89068(6) 0.1938(4) 0.0485(5) Uani d . 1 1 . .
    H H12A -0.1560 0.8994 0.2187 0.058 Uiso calc R 1 1 . .
    C C13 -0.1095(3) 0.88490(7) 0.0100(4) 0.0537(6) Uani d . 1 1 . .
    H H13A -0.2082 0.8903 -0.0886 0.064 Uiso calc R 1 1 . .
    C C14 0.0046(4) 0.87111(7) -0.0274(4) 0.0537(6) Uani d . 1 1 . .
    H H14A -0.0173 0.8670 -0.1518 0.064 Uiso calc R 1 1 . .
    C C15 0.1523(3) 0.86321(6) 0.1182(4) 0.0478(5) Uani d . 1 1 . .
    H H15A 0.2289 0.8538 0.0912 0.057 Uiso calc R 1 1 . .
    C C16 0.1865(3) 0.86927(5) 0.3048(3) 0.0368(4) Uani d . 1 1 . .
    C C17 0.3497(3) 0.86073(6) 0.4620(4) 0.0411(5) Uani d . 1 1 . .
    H H17A 0.4179 0.8817 0.4767 0.049 Uiso calc R 1 1 . .
    H H17B 0.3461 0.8576 0.5798 0.049 Uiso calc R 1 1 . .
    C C18 0.3557(3) 0.79088(6) 0.4066(3) 0.0406(5) Uani d . 1 1 . .
    C C19 0.2223(3) 0.77759(8) 0.4100(4) 0.0525(6) Uani d . 1 1 . .
    H H19A 0.1533 0.7933 0.4260 0.063 Uiso calc R 1 1 . .
    C C20 0.1996(4) 0.73945(9) 0.3877(5) 0.0635(8) Uani d . 1 1 . .
    H H20A 0.1112 0.7292 0.3865 0.076 Uiso calc R 1 1 . .
    C C21 0.3028(4) 0.71617(7) 0.3674(5) 0.0665(8) Uani d . 1 1 . .
    H H21A 0.2825 0.6906 0.3547 0.080 Uiso calc R 1 1 . .
    C C22 0.4359(4) 0.72922(7) 0.3652(4) 0.0581(7) Uani d . 1 1 . .
    H H22A 0.5060 0.7133 0.3523 0.070 Uiso calc R 1 1 . .
    C C23 0.4582(3) 0.76776(6) 0.3837(3) 0.0404(4) Uani d . 1 1 . .
    C C24 0.5441(3) 0.82501(6) 0.4069(3) 0.0406(5) Uani d . 1 1 . .
    H H24A 0.6047 0.8455 0.4108 0.049 Uiso calc R 1 1 . .
    C C25 0.7016(3) 0.77625(9) 0.3487(5) 0.0621(7) Uani d . 1 1 . .
    H H25A 0.6559 0.7646 0.2251 0.074 Uiso calc R 1 1 . .
    H H25B 0.7602 0.7573 0.4418 0.074 Uiso calc R 1 1 . .
    C C26 0.8105(5) 0.80600(13) 0.3563(8) 0.0893(12) Uani d . 1 1 . .
    H H26A 0.8782 0.7964 0.3099 0.134 Uiso calc R 1 1 . .
    H H26B 0.8720 0.8142 0.4845 0.134 Uiso calc R 1 1 . .
    H H26C 0.7518 0.8267 0.2795 0.134 Uiso calc R 1 1 . .
loop_
    _atom_site_aniso_label
    _atom_site_aniso_U_11
    _atom_site_aniso_U_22
    _atom_site_aniso_U_33
    _atom_site_aniso_U_12
    _atom_site_aniso_U_13
    _atom_site_aniso_U_23
    Br1 0.05117(12) 0.04447(12) 0.05944(14) 0.00068(11) 0.02585(11) 0.00191(11)
    Br2 0.0914(2) 0.05391(15) 0.06103(16) 0.03112(14) 0.04636(15) 0.01796(12)
    N1 0.0401(9) 0.0531(11) 0.0364(9) 0.0054(8) 0.0158(8) 0.0004(8)
    N2 0.0395(9) 0.0323(8) 0.0399(9) 0.0074(7) 0.0174(8) 0.0014(7)
    N3 0.0384(9) 0.0314(8) 0.0517(10) 0.0024(7) 0.0261(9) 0.0025(7)
    N4 0.0413(10) 0.0384(9) 0.0485(10) 0.0098(7) 0.0240(8) 0.0037(8)
    C1 0.0458(13) 0.0531(14) 0.0583(16) 0.0057(11) 0.0136(13) 0.0064(11)
    C2 0.0454(13) 0.085(2) 0.0391(13) 0.0005(14) 0.0076(11) -0.0018(12)
    C3 0.0437(11) 0.0399(10) 0.0417(11) 0.0040(9) 0.0234(9) -0.0029(8)
    C4 0.0533(13) 0.0392(11) 0.0636(15) -0.0033(10) 0.0319(12) -0.0091(10)
    C5 0.0717(17) 0.0332(11) 0.0821(19) 0.0063(11) 0.0475(16) 0.0009(11)
    C6 0.0530(13) 0.0404(12) 0.0704(17) 0.0135(11) 0.0301(13) 0.0089(11)
    C7 0.0398(11) 0.0415(11) 0.0506(13) 0.0100(9) 0.0182(10) 0.0021(9)
    C8 0.0398(10) 0.0326(9) 0.0416(11) 0.0065(8) 0.0213(9) 0.0005(8)
    C9 0.0447(11) 0.0423(11) 0.0413(11) 0.0091(9) 0.0192(10) 0.0043(8)
    C10 0.0378(10) 0.0335(10) 0.0506(12) 0.0034(8) 0.0253(10) 0.0000(8)
    C11 0.0411(10) 0.0255(8) 0.0473(11) 0.0003(7) 0.0229(9) -0.0004(7)
    C12 0.0438(12) 0.0378(11) 0.0579(14) 0.0073(9) 0.0191(11) -0.0024(10)
    C13 0.0534(14) 0.0394(11) 0.0517(14) 0.0041(11) 0.0112(12) -0.0014(10)
    C14 0.0760(18) 0.0378(11) 0.0438(13) -0.0009(12) 0.0253(13) -0.0006(9)
    C15 0.0660(15) 0.0352(10) 0.0530(13) 0.0019(10) 0.0370(12) -0.0005(9)
    C16 0.0444(11) 0.0245(8) 0.0466(11) 0.0015(8) 0.0257(9) 0.0028(7)
    C17 0.0425(11) 0.0352(10) 0.0523(13) 0.0060(9) 0.0279(10) -0.0028(9)
    C18 0.0440(11) 0.0339(10) 0.0459(11) -0.0011(8) 0.0229(10) 0.0035(8)
    C19 0.0524(14) 0.0476(13) 0.0659(16) -0.0074(11) 0.0348(13) 0.0019(11)
    C20 0.0695(18) 0.0507(15) 0.0742(18) -0.0191(14) 0.0372(15) 0.0068(13)
    C21 0.088(2) 0.0359(12) 0.0665(17) -0.0097(14) 0.0293(17) 0.0035(12)
    C22 0.0764(19) 0.0329(11) 0.0570(15) 0.0096(12) 0.0249(14) 0.0031(10)
    C23 0.0451(11) 0.0337(9) 0.0393(11) 0.0056(9) 0.0174(9) 0.0034(8)
    C24 0.0373(10) 0.0367(10) 0.0523(13) 0.0014(8) 0.0249(10) 0.0022(9)
    C25 0.0527(14) 0.0677(17) 0.0768(19) 0.0179(13) 0.0396(14) -0.0038(14)
    C26 0.065(2) 0.100(3) 0.133(3) -0.0016(19) 0.071(2) -0.011(3)
_geom_special_details
;
 All s.u.'s (except the s.u. in the dihedral angle between two l.s. planes)
 are estimated using the full covariance matrix.  The cell s.u.'s are taken
 into account individually in the estimation of s.u.'s in distances, angles
 and torsion angles; correlations between s.u.'s in cell parameters are only
 used when they are defined by crystal symmetry.  An approximate (isotropic)
 treatment of cell s.u.'s is used for estimating s.u.'s involving l.s. planes.
;
loop_
    _geom_bond_atom_site_label_1
    _geom_bond_atom_site_label_2
    _geom_bond_site_symmetry_2
    _geom_bond_distance
    _geom_bond_publ_flag
    N1 C9 . 1.316(3) ?
    N1 C3 . 1.393(3) ?
    N1 C2 . 1.472(3) ?
    N2 C9 . 1.332(3) ?
    N2 C8 . 1.396(3) ?
    N2 C10 . 1.474(3) ?
    N3 C24 . 1.331(3) ?
    N3 C18 . 1.393(3) ?
    N3 C17 . 1.460(3) ?
    N4 C24 . 1.321(3) ?
    N4 C23 . 1.388(3) ?
    N4 C25 . 1.469(3) ?
    C1 C2 . 1.499(5) ?
    C1 H1A . 0.9600 ?
    C1 H1B . 0.9600 ?
    C1 H1C . 0.9600 ?
    C2 H2A . 0.9700 ?
    C2 H2B . 0.9700 ?
    C3 C4 . 1.381(3) ?
    C3 C8 . 1.394(3) ?
    C4 C5 . 1.368(4) ?
    C4 H4A . 0.9300 ?
    C5 C6 . 1.402(4) ?
    C5 H5A . 0.9300 ?
    C6 C7 . 1.380(4) ?
    C6 H6A . 0.9300 ?
    C7 C8 . 1.383(3) ?
    C7 H7A . 0.9300 ?
    C9 H9A . 0.9300 ?
    C10 C11 . 1.510(3) ?
    C10 H10A . 0.9700 ?
    C10 H10B . 0.9700 ?
    C11 C12 . 1.397(3) ?
    C11 C16 . 1.399(3) ?
    C12 C13 . 1.373(4) ?
    C12 H12A . 0.9300 ?
    C13 C14 . 1.369(5) ?
    C13 H13A . 0.9300 ?
    C14 C15 . 1.385(4) ?
    C14 H14A . 0.9300 ?
    C15 C16 . 1.391(3) ?
    C15 H15A . 0.9300 ?
    C16 C17 . 1.519(3) ?
    C17 H17A . 0.9700 ?
    C17 H17B . 0.9700 ?
    C18 C23 . 1.372(3) ?
    C18 C19 . 1.392(4) ?
    C19 C20 . 1.381(4) ?
    C19 H19A . 0.9300 ?
    C20 C21 . 1.371(5) ?
    C20 H20A . 0.9300 ?
    C21 C22 . 1.382(5) ?
    C21 H21A . 0.9300 ?
    C22 C23 . 1.393(3) ?
    C22 H22A . 0.9300 ?
    C24 H24A . 0.9300 ?
    C25 C26 . 1.481(5) ?
    C25 H25A . 0.9700 ?
    C25 H25B . 0.9700 ?
    C26 H26A . 0.9600 ?
    C26 H26B . 0.9600 ?
    C26 H26C . 0.9600 ?
loop_
    _geom_angle_atom_site_label_1
    _geom_angle_atom_site_label_2
    _geom_angle_atom_site_label_3
    _geom_angle_site_symmetry_1
    _geom_angle_site_symmetry_3
    _geom_angle
    _geom_angle_publ_flag
    C9 N1 C3 . . 108.49(19) ?
    C9 N1 C2 . . 126.0(2) ?
    C3 N1 C2 . . 125.5(2) ?
    C9 N2 C8 . . 107.76(18) ?
    C9 N2 C10 . . 125.46(17) ?
    C8 N2 C10 . . 126.77(18) ?
    C24 N3 C18 . . 107.65(19) ?
    C24 N3 C17 . . 125.96(19) ?
    C18 N3 C17 . . 126.3(2) ?
    C24 N4 C23 . . 107.7(2) ?
    C24 N4 C25 . . 127.8(2) ?
    C23 N4 C25 . . 124.4(2) ?
    C2 C1 H1A . . 109.5 ?
    C2 C1 H1B . . 109.5 ?
    H1A C1 H1B . . 109.5 ?
    C2 C1 H1C . . 109.5 ?
    H1A C1 H1C . . 109.5 ?
    H1B C1 H1C . . 109.5 ?
    N1 C2 C1 . . 112.0(2) ?
    N1 C2 H2A . . 109.2 ?
    C1 C2 H2A . . 109.2 ?
    N1 C2 H2B . . 109.2 ?
    C1 C2 H2B . . 109.2 ?
    H2A C2 H2B . . 107.9 ?
    C4 C3 N1 . . 132.0(2) ?
    C4 C3 C8 . . 121.7(2) ?
    N1 C3 C8 . . 106.29(19) ?
    C5 C4 C3 . . 116.4(2) ?
    C5 C4 H4A . . 121.8 ?
    C3 C4 H4A . . 121.8 ?
    C4 C5 C6 . . 122.2(2) ?
    C4 C5 H5A . . 118.9 ?
    C6 C5 H5A . . 118.9 ?
    C7 C6 C5 . . 121.6(2) ?
    C7 C6 H6A . . 119.2 ?
    C5 C6 H6A . . 119.2 ?
    C6 C7 C8 . . 116.0(2) ?
    C6 C7 H7A . . 122.0 ?
    C8 C7 H7A . . 122.0 ?
    C7 C8 C3 . . 122.1(2) ?
    C7 C8 N2 . . 131.4(2) ?
    C3 C8 N2 . . 106.51(18) ?
    N1 C9 N2 . . 110.93(19) ?
    N1 C9 H9A . . 124.5 ?
    N2 C9 H9A . . 124.5 ?
    N2 C10 C11 . . 112.86(18) ?
    N2 C10 H10A . . 109.0 ?
    C11 C10 H10A . . 109.0 ?
    N2 C10 H10B . . 109.0 ?
    C11 C10 H10B . . 109.0 ?
    H10A C10 H10B . . 107.8 ?
    C12 C11 C16 . . 118.6(2) ?
    C12 C11 C10 . . 118.1(2) ?
    C16 C11 C10 . . 123.2(2) ?
    C13 C12 C11 . . 121.3(3) ?
    C13 C12 H12A . . 119.3 ?
    C11 C12 H12A . . 119.3 ?
    C14 C13 C12 . . 119.6(2) ?
    C14 C13 H13A . . 120.2 ?
    C12 C13 H13A . . 120.2 ?
    C13 C14 C15 . . 120.7(3) ?
    C13 C14 H14A . . 119.6 ?
    C15 C14 H14A . . 119.6 ?
    C14 C15 C16 . . 120.1(2) ?
    C14 C15 H15A . . 119.9 ?
    C16 C15 H15A . . 119.9 ?
    C15 C16 C11 . . 119.6(2) ?
    C15 C16 C17 . . 119.2(2) ?
    C11 C16 C17 . . 121.2(2) ?
    N3 C17 C16 . . 111.95(19) ?
    N3 C17 H17A . . 109.2 ?
    C16 C17 H17A . . 109.2 ?
    N3 C17 H17B . . 109.2 ?
    C16 C17 H17B . . 109.2 ?
    H17A C17 H17B . . 107.9 ?
    C23 C18 C19 . . 122.5(2) ?
    C23 C18 N3 . . 106.5(2) ?
    C19 C18 N3 . . 131.0(2) ?
    C20 C19 C18 . . 115.4(3) ?
    C20 C19 H19A . . 122.3 ?
    C18 C19 H19A . . 122.3 ?
    C21 C20 C19 . . 122.4(3) ?
    C21 C20 H20A . . 118.8 ?
    C19 C20 H20A . . 118.8 ?
    C20 C21 C22 . . 122.4(2) ?
    C20 C21 H21A . . 118.8 ?
    C22 C21 H21A . . 118.8 ?
    C21 C22 C23 . . 115.6(3) ?
    C21 C22 H22A . . 122.2 ?
    C23 C22 H22A . . 122.2 ?
    C18 C23 N4 . . 107.35(18) ?
    C18 C23 C22 . . 121.7(3) ?
    N4 C23 C22 . . 130.9(2) ?
    N4 C24 N3 . . 110.8(2) ?
    N4 C24 H24A . . 124.6 ?
    N3 C24 H24A . . 124.6 ?
    N4 C25 C26 . . 113.3(3) ?
    N4 C25 H25A . . 108.9 ?
    C26 C25 H25A . . 108.9 ?
    N4 C25 H25B . . 108.9 ?
    C26 C25 H25B . . 108.9 ?
    H25A C25 H25B . . 107.7 ?
    C25 C26 H26A . . 109.5 ?
    C25 C26 H26B . . 109.5 ?
    H26A C26 H26B . . 109.5 ?
    C25 C26 H26C . . 109.5 ?
    H26A C26 H26C . . 109.5 ?
    H26B C26 H26C . . 109.5 ?
loop_
    _geom_torsion_atom_site_label_1
    _geom_torsion_atom_site_label_2
    _geom_torsion_atom_site_label_3
    _geom_torsion_atom_site_label_4
    _geom_torsion_site_symmetry_1
    _geom_torsion_site_symmetry_2
    _geom_torsion_site_symmetry_3
    _geom_torsion_site_symmetry_4
    _geom_torsion
    _geom_torsion_publ_flag
    C9 N1 C2 C1 . . . . 108.0(3) ?
    C3 N1 C2 C1 . . . . -72.7(3) ?
    C9 N1 C3 C4 . . . . 177.2(3) ?
    C2 N1 C3 C4 . . . . -2.3(4) ?
    C9 N1 C3 C8 . . . . -0.8(3) ?
    C2 N1 C3 C8 . . . . 179.8(2) ?
    N1 C3 C4 C5 . . . . -178.5(3) ?
    C8 C3 C4 C5 . . . . -0.8(4) ?
    C3 C4 C5 C6 . . . . 0.4(4) ?
    C4 C5 C6 C7 . . . . 0.6(5) ?
    C5 C6 C7 C8 . . . . -1.1(4) ?
    C6 C7 C8 C3 . . . . 0.8(4) ?
    C6 C7 C8 N2 . . . . 178.7(3) ?
    C4 C3 C8 C7 . . . . 0.2(4) ?
    N1 C3 C8 C7 . . . . 178.4(2) ?
    C4 C3 C8 N2 . . . . -178.2(2) ?
    N1 C3 C8 N2 . . . . 0.0(3) ?
    C9 N2 C8 C7 . . . . -177.4(3) ?
    C10 N2 C8 C7 . . . . 1.1(4) ?
    C9 N2 C8 C3 . . . . 0.8(3) ?
    C10 N2 C8 C3 . . . . 179.3(2) ?
    C3 N1 C9 N2 . . . . 1.4(3) ?
    C2 N1 C9 N2 . . . . -179.2(2) ?
    C8 N2 C9 N1 . . . . -1.4(3) ?
    C10 N2 C9 N1 . . . . -179.9(2) ?
    C9 N2 C10 C11 . . . . -114.9(2) ?
    C8 N2 C10 C11 . . . . 66.8(3) ?
    N2 C10 C11 C12 . . . . -111.6(2) ?
    N2 C10 C11 C16 . . . . 71.3(2) ?
    C16 C11 C12 C13 . . . . -2.3(3) ?
    C10 C11 C12 C13 . . . . -179.6(2) ?
    C11 C12 C13 C14 . . . . 1.7(4) ?
    C12 C13 C14 C15 . . . . -0.5(4) ?
    C13 C14 C15 C16 . . . . 0.0(4) ?
    C14 C15 C16 C11 . . . . -0.6(3) ?
    C14 C15 C16 C17 . . . . -179.4(2) ?
    C12 C11 C16 C15 . . . . 1.7(3) ?
    C10 C11 C16 C15 . . . . 178.9(2) ?
    C12 C11 C16 C17 . . . . -179.5(2) ?
    C10 C11 C16 C17 . . . . -2.3(3) ?
    C24 N3 C17 C16 . . . . 119.9(3) ?
    C18 N3 C17 C16 . . . . -63.6(3) ?
    C15 C16 C17 N3 . . . . -38.6(3) ?
    C11 C16 C17 N3 . . . . 142.5(2) ?
    C24 N3 C18 C23 . . . . 1.2(3) ?
    C17 N3 C18 C23 . . . . -175.9(2) ?
    C24 N3 C18 C19 . . . . -178.7(3) ?
    C17 N3 C18 C19 . . . . 4.2(4) ?
    C23 C18 C19 C20 . . . . -0.3(4) ?
    N3 C18 C19 C20 . . . . 179.6(3) ?
    C18 C19 C20 C21 . . . . 1.2(5) ?
    C19 C20 C21 C22 . . . . -0.9(5) ?
    C20 C21 C22 C23 . . . . -0.4(5) ?
    C19 C18 C23 N4 . . . . 179.1(2) ?
    N3 C18 C23 N4 . . . . -0.8(3) ?
    C19 C18 C23 C22 . . . . -1.0(4) ?
    N3 C18 C23 C22 . . . . 179.0(2) ?
    C24 N4 C23 C18 . . . . 0.1(3) ?
    C25 N4 C23 C18 . . . . -175.1(2) ?
    C24 N4 C23 C22 . . . . -179.7(3) ?
    C25 N4 C23 C22 . . . . 5.0(4) ?
    C21 C22 C23 C18 . . . . 1.4(4) ?
    C21 C22 C23 N4 . . . . -178.8(3) ?
    C23 N4 C24 N3 . . . . 0.7(3) ?
    C25 N4 C24 N3 . . . . 175.7(3) ?
    C18 N3 C24 N4 . . . . -1.2(3) ?
    C17 N3 C24 N4 . . . . 175.9(2) ?
    C24 N4 C25 C26 . . . . 5.3(5) ?
    C23 N4 C25 C26 . . . . 179.6(3) ?
loop_
    _geom_hbond_atom_site_label_D
    _geom_hbond_atom_site_label_H
    _geom_hbond_atom_site_label_A
    _geom_hbond_site_symmetry_A
    _geom_hbond_distance_DH
    _geom_hbond_distance_HA
    _geom_hbond_distance_DA
    _geom_hbond_angle_DHA
    _geom_hbond_publ_flag
    C9 H9A Br2 . 0.93 2.76 3.610(2) 152 yes
    C10 H10A Br1 1_455 0.97 2.92 3.884(2) 171 yes
    C10 H10B Br2 . 0.97 2.91 3.820(2) 156 yes
    C15 H15A Br2 1_554 0.93 2.80 3.700(3) 163 yes
    C17 H17B Br2 . 0.97 2.78 3.696(3) 158 yes
    C24 H24A Br1 . 0.93 2.73 3.579(2) 152 yes
    C5 H5A Cg4 2_575 0.93 2.92 3.630(3) 135 yes
_iucr_refine_instructions_details
;
TITL lad23m in Cc (R.T.)
CELL 0.71073   9.7093  35.7957   8.0340  90.000 118.230  90.000
ZERR    4.00   0.0007   0.0025   0.0006   0.000   0.001   0.000
LATT -7
SYMM X, -Y, 0.5+Z
SFAC C H N BR
UNIT 104 112 16 8
SIZE 0.23 0.323 0.449
L.S. 10
BOND $H
FMAP 2 1 60
PLAN 20
OMIT 4 0 -4
ACTA
CONF
WGHT    0.000000    0.143700
FVAR       0.25112
BR1   4    0.689439    0.918762    0.482591    11.00000    0.05117    0.04447 =
         0.05944    0.00191    0.02585    0.00068
BR2   4    0.383511    0.822199    0.906639    11.00000    0.09136    0.05391 =
         0.06103    0.01796    0.04636    0.03112
N1    3    0.406033    0.953481    0.835897    11.00000    0.04013    0.05309 =
         0.03637    0.00043    0.01578    0.00536
N2    3    0.201361    0.922361    0.635223    11.00000    0.03948    0.03227 =
         0.03991    0.00145    0.01741    0.00736
N3    3    0.414247    0.826993    0.423409    11.00000    0.03840    0.03141 =
         0.05165    0.00252    0.02605    0.00240
N4    3    0.575363    0.790044    0.384182    11.00000    0.04129    0.03844 =
         0.04847    0.00371    0.02397    0.00983
C1    1    0.676873    0.972247    0.929182    11.00000    0.04577    0.05312 =
         0.05828    0.00643    0.01359    0.00567
AFIX 137
H1A   2    0.779893    0.972950    1.035360    11.00000   -1.50000
H1B   2    0.650947    0.996423    0.870618    11.00000   -1.50000
H1C   2    0.673929    0.954126    0.839467    11.00000   -1.50000
AFIX   0
C2    1    0.561122    0.961698    0.994907    11.00000    0.04540    0.08498 =
         0.03907   -0.00181    0.00762    0.00053
AFIX  23
H2A   2    0.599019    0.939900    1.075866    11.00000   -1.20000
H2B   2    0.551940    0.982012    1.068971    11.00000   -1.20000
AFIX   0
C3    1    0.301953    0.979821    0.712974    11.00000    0.04372    0.03990 =
         0.04172   -0.00295    0.02335    0.00403
C4    1    0.309162    1.018285    0.706575    11.00000    0.05332    0.03921 =
         0.06361   -0.00914    0.03192   -0.00333
AFIX  43
H4A   2    0.395865    1.031600    0.792980    11.00000   -1.20000
AFIX   0
C5    1    0.181803    1.035745    0.566191    11.00000    0.07169    0.03323 =
         0.08214    0.00094    0.04747    0.00629
AFIX  43
H5A   2    0.182580    1.061631    0.556772    11.00000   -1.20000
AFIX   0
C6    1    0.050207    1.015927    0.436106    11.00000    0.05296    0.04044 =
         0.07044    0.00894    0.03014    0.01349
AFIX  43
H6A   2   -0.033307    1.028967    0.342356    11.00000   -1.20000
AFIX   0
C7    1    0.041568    0.977531    0.443777    11.00000    0.03976    0.04148 =
         0.05064    0.00213    0.01819    0.00996
AFIX  43
H7A   2   -0.046143    0.964266    0.359221    11.00000   -1.20000
AFIX   0
C8    1    0.171147    0.959958    0.584728    11.00000    0.03976    0.03264 =
         0.04162    0.00047    0.02125    0.00655
C9    1    0.341564    0.920203    0.786722    11.00000    0.04472    0.04226 =
         0.04134    0.00429    0.01918    0.00912
AFIX  43
H9A   2    0.387760    0.898139    0.849406    11.00000   -1.20000
AFIX   0
C10   1    0.096611    0.890512    0.542346    11.00000    0.03776    0.03353 =
         0.05056   -0.00004    0.02525    0.00337
AFIX  23
H10A  2   -0.003545    0.895160    0.537775    11.00000   -1.20000
H10B  2    0.140805    0.868197    0.617387    11.00000   -1.20000
AFIX   0
C11   1    0.071051    0.883693    0.344207    11.00000    0.04112    0.02547 =
         0.04727   -0.00037    0.02286    0.00034
C12   1   -0.077371    0.890682    0.193831    11.00000    0.04380    0.03783 =
         0.05792   -0.00240    0.01910    0.00732
AFIX  43
H12A  2   -0.155974    0.899425    0.218737    11.00000   -1.20000
AFIX   0
C13   1   -0.109524    0.884899    0.009961    11.00000    0.05336    0.03938 =
         0.05169   -0.00141    0.01120    0.00414
AFIX  43
H13A  2   -0.208203    0.890313   -0.088616    11.00000   -1.20000
AFIX   0
C14   1    0.004599    0.871112   -0.027351    11.00000    0.07599    0.03775 =
         0.04377   -0.00058    0.02527   -0.00089
AFIX  43
H14A  2   -0.017338    0.867008   -0.151784    11.00000   -1.20000
AFIX   0
C15   1    0.152342    0.863213    0.118233    11.00000    0.06599    0.03522 =
         0.05299   -0.00052    0.03704    0.00191
AFIX  43
H15A  2    0.228875    0.853843    0.091159    11.00000   -1.20000
AFIX   0
C16   1    0.186456    0.869269    0.304814    11.00000    0.04439    0.02452 =
         0.04665    0.00278    0.02575    0.00151
C17   1    0.349731    0.860734    0.461990    11.00000    0.04251    0.03523 =
         0.05230   -0.00279    0.02793    0.00603
AFIX  23
H17A  2    0.417888    0.881694    0.476678    11.00000   -1.20000
H17B  2    0.346139    0.857620    0.579813    11.00000   -1.20000
AFIX   0
C18   1    0.355729    0.790878    0.406615    11.00000    0.04405    0.03386 =
         0.04592    0.00348    0.02292   -0.00110
C19   1    0.222329    0.777589    0.409957    11.00000    0.05238    0.04755 =
         0.06592    0.00188    0.03479   -0.00744
AFIX  43
H19A  2    0.153264    0.793307    0.426043    11.00000   -1.20000
AFIX   0
C20   1    0.199641    0.739452    0.387733    11.00000    0.06946    0.05068 =
         0.07424    0.00680    0.03721   -0.01910
AFIX  43
H20A  2    0.111159    0.729192    0.386487    11.00000   -1.20000
AFIX   0
C21   1    0.302809    0.716169    0.367441    11.00000    0.08807    0.03593 =
         0.06654    0.00352    0.02933   -0.00967
AFIX  43
H21A  2    0.282487    0.690647    0.354680    11.00000   -1.20000
AFIX   0
C22   1    0.435908    0.729217    0.365244    11.00000    0.07644    0.03289 =
         0.05699    0.00311    0.02495    0.00962
AFIX  43
H22A  2    0.506006    0.713319    0.352295    11.00000   -1.20000
AFIX   0
C23   1    0.458179    0.767756    0.383702    11.00000    0.04511    0.03369 =
         0.03931    0.00342    0.01736    0.00564
C24   1    0.544147    0.825011    0.406902    11.00000    0.03733    0.03667 =
         0.05229    0.00225    0.02495    0.00139
AFIX  43
H24A  2    0.604683    0.845464    0.410831    11.00000   -1.20000
AFIX   0
C25   1    0.701600    0.776251    0.348696    11.00000    0.05266    0.06768 =
         0.07679   -0.00375    0.03960    0.01794
AFIX  23
H25A  2    0.655941    0.764557    0.225133    11.00000   -1.20000
H25B  2    0.760192    0.757297    0.441798    11.00000   -1.20000
AFIX   0
C26   1    0.810466    0.806003    0.356307    11.00000    0.06517    0.09951 =
         0.13320   -0.01117    0.07141   -0.00165
AFIX 137
H26A  2    0.878193    0.796409    0.309873    11.00000   -1.50000
H26B  2    0.871976    0.814189    0.484522    11.00000   -1.50000
H26C  2    0.751787    0.826695    0.279459    11.00000   -1.50000
HKLF 4
REM  lad23m in Cc (R.T.)
REM R1 =  0.0331 for   6244 Fo > 4sig(Fo)  and  0.0511 for all   8158 data
REM    291 parameters refined using      2 restraints
END
WGHT      0.0000      0.1448
REM Highest difference peak  0.705,  deepest hole -0.282,  1-sigma level  0.048
Q1    1   0.4581  0.8418  0.9534  11.00000  0.05    0.70
Q2    1   0.6420  0.9157  0.3730  11.00000  0.05    0.30
Q3    1  -0.0784  0.8421  0.0239  11.00000  0.05    0.30
Q4    1   0.5962  0.8998  0.4344  11.00000  0.05    0.28
Q5    1   0.6069  0.9385  0.4342  11.00000  0.05    0.26
Q6    1   0.6383  0.9205  0.5179  11.00000  0.05    0.24
Q7    1   0.6150  0.7418  0.4373  11.00000  0.05    0.21
Q8    1   0.4320  0.8225  0.8494  11.00000  0.05    0.21
Q9    1  -0.0832  0.8831  0.1192  11.00000  0.05    0.20
Q10   1   0.1763  0.9426  0.5991  11.00000  0.05    0.18
Q11   1   0.2717  0.9179  0.6665  11.00000  0.05    0.18
Q12   1   0.7387  0.8990  0.5616  11.00000  0.05    0.18
Q13   1   0.3156  0.8399  0.8524  11.00000  0.05    0.18
Q14   1   0.3956  0.7199  0.4437  11.00000  0.05    0.18
Q15   1   0.1221  0.8773  0.3098  11.00000  0.05    0.18
Q16   1   0.7204  0.9224  0.6208  11.00000  0.05    0.17
Q17   1   0.5360  0.9022  0.7275  11.00000  0.05    0.17
Q18   1   0.7903  0.9216  0.6029  11.00000  0.05    0.17
Q19   1   0.3558  0.8218  0.7764  11.00000  0.05    0.16
Q20   1   0.5169  0.7806  0.3776  11.00000  0.05    0.16
;
