# Supplementary material for: 3,3′-[1,2-Phenyl­enebis(methyl­ene)]bis­(1-ethyl­benzimidazolium) dibromide
Source: Acta Crystallogr Sect E Struct Rep Online. 2012 Feb 4;68(Pt 3):o573. doi: 10.1107/S1600536812002802 (PMC3297300; doi:10.1107/S1600536812002802)
Supplement: Supplementary file 2 [file e-68-0o573-Isup2.hkl]

#
# h,k,l, Fc-squared, Fo-squared, sigma(Fo-squared) and status flag
#
data_I
_shelx_title ' lad23m in Cc (R.T.)'
_shelx_refln_list_code          4
_shelx_F_calc_maximum      396.87
_exptl_crystal_F_000      1128.00
_reflns_d_resolution_high  0.6607
 
loop_
 _symmetry_equiv_pos_as_xyz
 'x, y, z'
 'x, -y, z+1/2'
 'x+1/2, y+1/2, z'
 'x+1/2, -y+1/2, z+1/2'
 
_cell_length_a     9.7093
_cell_length_b    35.7957
_cell_length_c     8.0340
_cell_angle_alpha  90.000
_cell_angle_beta  118.230
_cell_angle_gamma  90.000
 
_shelx_F_squared_multiplier     1.000
 
loop_
 _refln_index_h
 _refln_index_k
 _refln_index_l
 _refln_F_squared_calc
 _refln_F_squared_meas
 _refln_F_squared_sigma
 _refln_observed_status
   6   0 -12      252.45      335.50     44.19 o
   7   1 -12       35.51       32.89     45.01 o
   6   2 -12        4.25        4.89     23.83 o
   7   3 -12       37.47       66.70     25.05 o
   6   4 -12       38.08       30.60     34.72 o
   7   5 -12       50.03       63.48     34.43 o
   6   6 -12        8.78       -8.80     34.92 o
   7   7 -12       12.92      -22.02     33.00 o
   5   1 -11       29.05       47.06     21.47 o
   7   1 -11       86.67      122.94     23.04 o
   9   1 -11        8.82        1.15     22.32 o
   6   2 -11       19.67       26.19     22.45 o
   8   2 -11      111.56      139.50     30.05 o
  10   2 -11       28.07       37.98     23.05 o
   5   3 -11       22.30      -13.89     20.43 o
   7   3 -11      154.05      146.73     24.22 o
   9   3 -11       76.96      119.03     24.18 o
   6   4 -11       85.87       51.61     22.25 o
   8   4 -11       11.01       -0.30     40.09 o
  10   4 -11       24.05       49.09     22.59 o
   5   5 -11       12.99      -10.36     21.42 o
   7   5 -11        7.12        2.30     21.89 o
   9   5 -11       54.58       75.09     23.46 o
   6   6 -11       31.97       19.96     57.67 o
   8   6 -11       25.35       19.54     22.91 o
  10   6 -11        7.55        1.05     22.41 o
   5   7 -11       74.67      119.41     28.47 o
   7   7 -11       45.16       37.08     22.52 o
   9   7 -11      113.80      136.37     25.28 o
   6   8 -11       29.41       43.21     46.85 o
   8   8 -11       29.88       12.84     28.30 o
  10   8 -11       20.55       28.08     23.35 o
   5   9 -11      167.83      236.98     39.11 o
   7   9 -11       92.42      106.48     30.90 o
   9   9 -11       26.46       29.40     37.49 o
   4  10 -11      156.30      135.75     35.15 o
   6  10 -11       13.67        3.02     21.81 o
   8  10 -11      106.88       86.11     24.17 o
  10  10 -11      107.51       92.60     33.22 o
   5  11 -11      101.83      118.59     34.50 o
   7  11 -11       34.19       15.89     22.83 o
   9  11 -11        2.00       -1.35     36.58 o
   4  12 -11       24.70       18.36     33.22 o
   6  12 -11       25.22       39.61     22.85 o
   8  12 -11       14.78        4.24     23.44 o
   5  13 -11      100.73       71.10     35.16 o
   7  13 -11       33.97        3.68     23.12 o
   9  13 -11       29.34       39.99     23.11 o
   4  14 -11       10.72      -33.14     33.14 o
   6  14 -11       21.63       25.99     23.21 o
   8  14 -11       21.90        1.33     23.33 o
   5  15 -11       22.12        8.92     33.35 o
   7  15 -11       58.66       38.87     24.11 o
   9  15 -11      106.57       90.19     33.30 o
   4  16 -11       18.85       15.59     35.17 o
   6  16 -11      123.65      193.28     27.15 o
   8  16 -11       56.98       47.95     24.38 o
   5  17 -11       34.25      113.63     38.53 o
   7  17 -11       21.37       50.61     24.39 o
   4  18 -11       73.57       78.84     35.10 o
   6  18 -11       11.90      -19.40     23.04 o
   8  18 -11       33.46       57.17     32.23 o
   5  19 -11        6.10       46.00     35.59 o
   7  19 -11        4.26        2.59     24.28 o
   4  20 -11       23.15       20.45     36.91 o
   6  20 -11        1.09      -18.70     34.81 o
   7  21 -11       55.23       62.57     34.34 o
   4   0 -10       33.59       34.54     28.30 o
   6   0 -10      687.12      740.87     69.71 o
   8   0 -10      226.31      229.42     35.03 o
  10   0 -10      172.21      136.50     34.95 o
  12   0 -10      190.42      201.65     40.96 o
   5   1 -10      265.16      283.36     26.19 o
   7   1 -10       46.27       33.09     19.84 o
   9   1 -10      252.91      213.28     25.80 o
  11   1 -10       43.68       61.45     22.38 o
   4   2 -10      178.69      177.05     23.36 o
   6   2 -10       54.69       58.45     28.40 o
   8   2 -10      128.02       99.21     62.82 o
  10   2 -10       47.55       59.26     21.57 o
  12   2 -10       10.95      -11.19     23.13 o
   5   3 -10      237.84      265.81     25.61 o
   7   3 -10      208.46      197.85     24.68 o
   9   3 -10      219.68      209.91     62.70 o
  11   3 -10       32.93       35.15     24.18 o
   4   4 -10       30.74       37.45     19.42 o
   6   4 -10      155.05      121.98     27.59 o
   8   4 -10       53.36       17.02     26.05 o
  10   4 -10        5.72        4.07     21.07 o
  12   4 -10       16.57      -19.93     22.82 o
   5   5 -10      140.79      157.66     22.23 o
   7   5 -10      355.69      365.46     34.10 o
   9   5 -10       25.40       -7.74     20.30 o
  11   5 -10      226.42      228.74     35.95 o
   4   6 -10      358.49      450.72     32.55 o
   6   6 -10       11.04       -7.66     18.76 o
   8   6 -10      445.71      456.39     34.17 o
  10   6 -10      114.08      117.10     23.77 o
  12   6 -10       14.69        2.56     24.14 o
   3   7 -10       81.26      118.77     30.24 o
   5   7 -10      104.69      120.49     20.39 o
   7   7 -10       37.23       80.75     21.46 o
   9   7 -10       75.34       66.04     21.87 o
  11   7 -10      102.82      100.06     24.54 o
   4   8 -10      129.84      135.58     21.56 o
   6   8 -10      437.75      388.96     32.57 o
   8   8 -10      166.07      203.45     24.78 o
  10   8 -10       70.34       70.61     68.83 o
  12   8 -10       17.49       17.77     24.17 o
   3   9 -10      128.21      114.14     31.47 o
   5   9 -10      172.61      205.18     24.74 o
   7   9 -10      333.49      287.79     28.55 o
   9   9 -10       70.28       43.16     21.29 o
  11   9 -10       37.74       64.97     26.09 o
   4  10 -10        9.51       -4.61     19.09 o
   6  10 -10        7.89       -4.04     19.81 o
   8  10 -10        6.25       -6.83     23.14 o
  10  10 -10        8.01      -19.38     21.86 o
   3  11 -10      323.59      356.33     44.00 o
   5  11 -10      267.19      226.87     26.13 o
   7  11 -10      158.96      149.14     23.60 o
   9  11 -10      218.67      196.26     24.94 o
  11  11 -10       26.03       37.01     24.42 o
   4  12 -10        3.23      -24.14     29.77 o
   6  12 -10      207.18      231.39     26.98 o
   8  12 -10       65.07       87.80     22.27 o
  10  12 -10       51.83       57.86     23.17 o
   3  13 -10      179.56      251.26     36.51 o
   5  13 -10      151.93      171.33     23.43 o
   7  13 -10      126.84      111.15     22.65 o
   9  13 -10       18.29      -17.95     22.13 o
  11  13 -10       65.75       50.52     24.37 o
   4  14 -10       56.88      103.51     31.77 o
   6  14 -10      154.97      169.51     24.69 o
   8  14 -10      172.80      179.31     25.37 o
  10  14 -10       68.14       98.43     30.07 o
   3  15 -10       76.57       81.94     32.89 o
   5  15 -10       50.38       65.55     21.34 o
   7  15 -10      119.96      131.29     24.78 o
   9  15 -10       13.01      -22.38     26.97 o
  11  15 -10       45.08       76.69     24.68 o
   4  16 -10       64.63       91.23     31.52 o
   6  16 -10       40.24       61.19     21.60 o
   8  16 -10      103.35      114.66     29.34 o
  10  16 -10       17.26       34.99     23.59 o
   3  17 -10       22.32       42.20     32.82 o
   5  17 -10       94.64      109.10     35.04 o
   7  17 -10      221.40      184.52     26.17 o
   9  17 -10       22.92        7.56     42.38 o
   4  18 -10       46.22       39.44     31.39 o
   6  18 -10       59.56       68.29     21.79 o
   8  18 -10       58.09       72.24     23.90 o
  10  18 -10       31.15       17.71     23.93 o
   3  19 -10      266.21      337.94     43.45 o
   5  19 -10      102.58       93.91     22.83 o
   7  19 -10       91.72       69.80     36.67 o
   9  19 -10      128.02      127.60     25.51 o
   4  20 -10       22.68       33.83     35.26 o
   6  20 -10      140.78      156.39     25.24 o
   8  20 -10       76.19       63.75     23.15 o
  10  20 -10       55.85       64.70     24.08 o
   3  21 -10       32.03       43.25     35.68 o
   5  21 -10       17.59       21.35     22.45 o
   7  21 -10       15.85       -2.29     35.73 o
   9  21 -10        2.71      -13.93     42.57 o
   4  22 -10       20.63       70.52     36.82 o
   6  22 -10      160.42      184.42     26.57 o
   8  22 -10       59.68       16.61     23.82 o
   3  23 -10       96.93       60.17     37.04 o
   5  23 -10      162.39      206.84     41.21 o
   7  23 -10       56.78       55.93     24.95 o
   9  23 -10       80.98       56.59     28.28 o
   4  24 -10       10.67        3.75     36.78 o
   6  24 -10      120.11      115.25     36.81 o
   8  24 -10       56.92       51.53     24.28 o
   3  25 -10       13.22        2.37     37.58 o
   5  25 -10       65.92       49.95     36.08 o
   7  25 -10      179.07      145.84     37.78 o
   4  26 -10      139.73      110.45     39.39 o
   6  26 -10        0.62       28.26     40.67 o
   8  26 -10       83.05       75.31     32.49 o
   3  27 -10       12.01       26.97     38.89 o
   5  27 -10       29.95      -33.50     37.13 o
   7  27 -10        9.12       57.03     33.62 o
   4  28 -10      105.94       59.63     41.41 o
   6  28 -10      109.27       83.82     34.07 o
   7  29 -10       71.36       29.92     31.75 o
   6  30 -10       29.51       28.40     33.78 o
   3   1  -9      439.80      484.46     63.26 o
   5   1  -9       63.74       68.02     17.91 o
   7   1  -9      564.85      547.07     36.49 o
   9   1  -9      117.17      105.78     20.78 o
  11   1  -9       10.27       30.18     22.13 o
  13   1  -9       12.33       -6.70     24.53 o
   4   2  -9      977.47     1105.85     64.12 o
   6   2  -9      130.84      137.90     26.74 o
   8   2  -9      226.14      173.36     23.31 o
  10   2  -9      270.48      247.43     71.26 o
  12   2  -9        2.40       15.65     23.69 o
   3   3  -9      343.52      390.57     43.37 o
   5   3  -9      237.56      221.42     22.00 o
   7   3  -9      287.33      271.18     25.95 o
   9   3  -9      421.33      399.97     30.20 o
  11   3  -9      123.86      142.09     23.86 o
  13   3  -9       61.94       42.66     24.64 o
   2   4  -9      693.03      771.01     66.45 o
   4   4  -9       46.55       37.86     16.38 o
   6   4  -9      798.25      879.82     53.59 o
   8   4  -9      153.88      164.88     22.81 o
  10   4  -9      192.70      128.93     29.13 o
  12   4  -9      149.63      142.04     38.38 o
   3   5  -9      187.59      201.67     20.71 o
   5   5  -9      217.51      277.11     24.69 o
   7   5  -9       48.79       50.08     18.87 o
   9   5  -9      124.61      122.57     21.76 o
  11   5  -9       23.95       40.78     22.76 o
  13   5  -9        0.77      -23.18     24.78 o
   2   6  -9       30.77       39.64     24.39 o
   4   6  -9       37.85       25.58     16.28 o
   6   6  -9       20.46       14.49     32.66 o
   8   6  -9      115.06      106.05     20.89 o
  10   6  -9       56.46       25.02     20.00 o
  12   6  -9       10.19       -8.60     23.04 o
   3   7  -9      125.19       97.04     18.93 o
   5   7  -9      490.82      468.69     31.62 o
   7   7  -9       61.02       82.62     19.52 o
   9   7  -9      499.76      433.17     34.72 o
  11   7  -9       98.18      129.32     36.47 o
  13   7  -9        7.41        2.68     25.46 o
   2   8  -9       94.80       73.25     27.26 o
   4   8  -9       34.99       29.23     18.74 o
   6   8  -9      211.86      209.53     27.58 o
   8   8  -9      242.44      239.91     26.56 o
  10   8  -9        0.30       14.87     21.30 o
  12   8  -9       30.13       23.79     33.45 o
   3   9  -9      164.71      154.69     19.63 o
   5   9  -9      164.78      172.51     26.31 o
   7   9  -9      625.29      606.45     46.06 o
   9   9  -9       58.38       26.21     19.15 o
  11   9  -9      135.28      131.20     25.08 o
  13   9  -9       24.16        3.26     28.03 o
   2  10  -9      146.49      174.32     30.65 o
   4  10  -9      644.28      712.64     43.88 o
   6  10  -9      156.52      124.29     20.90 o
   8  10  -9      164.44      174.54     22.90 o
  10  10  -9      317.19      317.15     29.51 o
  12  10  -9       16.39      -22.63     22.63 o
   3  11  -9      318.87      357.71     27.30 o
   5  11  -9       23.12       33.50     32.18 o
   7  11  -9       76.23       92.29     20.75 o
   9  11  -9       43.50       17.10     31.59 o
  11  11  -9       30.09       18.88     22.68 o
  13  11  -9       20.62       47.63     36.57 o
   2  12  -9       43.64       31.99     25.94 o
   4  12  -9      119.17      114.10     19.73 o
   6  12  -9      157.47      144.04     22.03 o
   8  12  -9      163.08      161.33     22.40 o
  10  12  -9       82.77       76.29     22.32 o
  12  12  -9       48.39       33.18     23.98 o
   3  13  -9      242.66      299.08     37.04 o
   5  13  -9      368.37      362.89     27.59 o
   7  13  -9      237.14      207.28     24.18 o
   9  13  -9       65.34       71.65     21.48 o
  11  13  -9       92.58       78.45     24.25 o
  13  13  -9       25.06       -8.42     38.54 o
   2  14  -9       19.18       57.68     28.26 o
   4  14  -9      102.70      135.23     23.85 o
   6  14  -9       95.43       82.51     19.99 o
   8  14  -9       80.82       80.84     21.44 o
  10  14  -9       22.15       29.45     22.14 o
  12  14  -9       79.44       72.71     26.42 o
   3  15  -9      301.25      300.70     36.58 o
   5  15  -9      552.71      559.66     37.55 o
   7  15  -9        5.80        6.39     18.60 o
   9  15  -9      348.27      313.67     30.69 o
  11  15  -9       62.41       44.56     28.66 o
   2  16  -9      174.50      208.15     35.86 o
   4  16  -9       32.08       30.87     19.03 o
   6  16  -9      274.19      258.67     24.90 o
   8  16  -9      255.75      230.33     27.47 o
  10  16  -9      132.42      133.33     24.53 o
  12  16  -9       72.77       48.65     24.13 o
   3  17  -9       40.84       70.18     28.68 o
   5  17  -9      146.65      176.07     22.56 o
   7  17  -9      280.99      264.84     37.58 o
   9  17  -9       97.62       61.20     28.05 o
  11  17  -9       12.50       21.18     23.69 o
   2  18  -9      150.64      187.99     35.16 o
   4  18  -9      259.69      306.92     27.07 o
   6  18  -9      249.64      252.46     26.42 o
   8  18  -9       87.94       76.80     22.55 o
  10  18  -9       66.93       81.93     24.47 o
  12  18  -9        7.74       30.77     37.71 o
   3  19  -9      111.89      107.68     31.92 o
   5  19  -9       41.14       46.03     31.45 o
   7  19  -9       46.37       42.86     20.55 o
   9  19  -9      103.36       58.62     23.57 o
  11  19  -9       11.81       10.11     29.81 o
  -2  20  -9       28.26       71.08     29.59 o
   0  20  -9       37.39       -3.83     25.20 o
   2  20  -9        2.20       42.27     32.09 o
   4  20  -9      300.60      309.77     54.51 o
   6  20  -9       60.67       69.70     21.21 o
   8  20  -9       18.21        2.05     20.25 o
  10  20  -9       97.10       88.61     23.85 o
  12  20  -9       17.81      -28.12     37.42 o
  -1  21  -9        1.76       40.45     27.31 o
   3  21  -9      439.45      463.70     49.93 o
   5  21  -9       85.08       90.21     31.07 o
   7  21  -9      354.79      342.63     31.38 o
   9  21  -9      130.78      113.73     24.63 o
  11  21  -9       35.72       49.23     25.51 o
   0  22  -9       33.16       19.11     26.51 o
   2  22  -9       23.14       32.67     33.05 o
   4  22  -9      282.31      279.33     28.18 o
   6  22  -9       12.83       18.28     20.90 o
   8  22  -9       98.45       76.46     23.33 o
  10  22  -9       88.44       95.99     45.73 o
  -1  23  -9       56.97       56.36     28.96 o
   1  23  -9       10.77       18.54     25.63 o
   3  23  -9       89.80      124.89     37.16 o
   5  23  -9      345.25      369.00     42.27 o
   7  23  -9       24.36       11.66     23.23 o
   9  23  -9      112.65       93.40     38.31 o
  11  23  -9       43.64       28.87     24.26 o
   0  24  -9        5.75       37.71     27.37 o
   2  24  -9      136.07      144.32     22.94 o
   4  24  -9       32.24        6.92     20.31 o
   6  24  -9      125.36      130.43     24.74 o
   8  24  -9       73.97       60.68     23.48 o
  10  24  -9       19.61       47.67     25.55 o
  -1  25  -9        0.78      -28.04     28.04 o
   1  25  -9        1.41       -1.39     21.89 o
   3  25  -9        9.43       13.78     35.06 o
   5  25  -9       14.71       17.72     30.69 o
   7  25  -9       19.46       -5.57     22.05 o
   9  25  -9        2.14      -13.15     23.23 o
   0  26  -9       44.43       51.40     28.64 o
   2  26  -9       66.25       72.33     28.15 o
   4  26  -9       21.20      -22.66     31.87 o
   6  26  -9       34.81       32.59     22.91 o
   8  26  -9       92.53      100.65     25.07 o
  10  26  -9        2.36       28.82     23.92 o
   1  27  -9       26.53       17.63     22.16 o
   3  27  -9      105.61      160.89     37.48 o
   5  27  -9      119.32      167.51     25.14 o
   7  27  -9        4.31        0.16     35.48 o
   9  27  -9      159.24      182.53     27.52 o
   0  28  -9       14.34       37.43     29.40 o
   2  28  -9       65.99       76.02     22.29 o
   4  28  -9       84.72        4.59     34.33 o
   6  28  -9      119.27      105.42     24.27 o
   8  28  -9       10.23      -18.86     22.80 o
   1  29  -9       46.01       38.26     44.19 o
   3  29  -9       48.90       61.79     22.49 o
   5  29  -9        4.93       -0.20     23.07 o
   7  29  -9       94.09       99.60     24.48 o
   9  29  -9       32.94      -18.13     24.11 o
   2  30  -9       20.04       -5.69     22.53 o
   4  30  -9       87.24       79.75     37.20 o
   6  30  -9       32.58        7.17     22.43 o
   8  30  -9       59.37       41.08     25.46 o
   1  31  -9       15.10        3.13     23.91 o
   3  31  -9        9.74        2.31     21.50 o
   5  31  -9       51.23       45.11     24.63 o
   7  31  -9       38.57       14.57     25.25 o
   2  32  -9       24.01       50.75     22.96 o
   4  32  -9       78.09       56.65     38.94 o
   6  32  -9       57.94       71.44     25.44 o
   8  32  -9       13.29       56.27     35.14 o
   3  33  -9       52.94       77.30     27.11 o
   5  33  -9       28.10       60.49     25.54 o
   7  33  -9       90.08      153.96     34.51 o
   6  34  -9       89.67       53.61     35.43 o
   3  35  -9       72.00       97.93     29.58 o
   4  36  -9        7.73        7.95     27.65 o
   6  36  -9        8.14       34.64     35.37 o
   2   0  -8     1328.08     1481.56    112.14 o
   4   0  -8      437.49      403.74     41.36 o
   6   0  -8     1709.34     1665.07    128.37 o
   8   0  -8     2381.51     2218.12    175.18 o
  10   0  -8        7.74      -27.29     27.29 o
  12   0  -8      170.36      172.47     35.07 o
   3   1  -8      105.84       92.84     15.46 o
   5   1  -8     1049.42     1042.57     57.35 o
   7   1  -8       59.70       78.30     17.20 o
   9   1  -8      182.65      173.81     22.30 o
  11   1  -8      189.54      198.71     25.74 o
  13   1  -8       42.95       28.22     22.90 o
   2   2  -8       18.76       24.17     14.24 o
   4   2  -8      722.13      723.50     43.96 o
   6   2  -8      587.16      601.44     83.36 o
   8   2  -8       46.73        1.72     16.98 o
  10   2  -8      315.98      310.64     27.59 o
  12   2  -8        8.27      -23.93     23.93 o
   1   3  -8      961.46     1090.77     85.75 o
   3   3  -8      430.79      457.10     29.20 o
   5   3  -8      808.13      820.02     53.35 o
   7   3  -8      381.96      380.91     29.21 o
   9   3  -8      619.87      508.31     45.87 o
  11   3  -8      124.10      152.11     24.23 o
  13   3  -8       74.96      122.70     24.90 o
   2   4  -8      385.97      428.22     29.54 o
   4   4  -8       95.63      117.17     16.99 o
   6   4  -8      297.61      260.81     23.30 o
   8   4  -8      159.97      131.48     24.51 o
  10   4  -8       90.96      104.36     21.17 o
  12   4  -8       45.67       23.38     28.90 o
  14   4  -8       20.99       -3.02     34.98 o
   1   5  -8      467.77      446.44     41.33 o
   3   5  -8     1074.62     1152.36     62.85 o
   5   5  -8      536.86      521.06     65.37 o
   7   5  -8     1668.67     1633.46     86.62 o
   9   5  -8      423.55      484.59     35.82 o
  11   5  -8      233.14      216.79     27.77 o
  13   5  -8      100.93      137.40     25.51 o
   2   6  -8       35.16        9.07     14.34 o
   4   6  -8     2699.91     2721.06    136.16 o
   6   6  -8     1030.16     1042.15     57.52 o
   8   6  -8     1325.27     1216.78     69.29 o
  10   6  -8      702.98      654.25     46.36 o
  12   6  -8       44.77       51.08     23.12 o
  14   6  -8       99.72       82.58     28.90 o
   1   7  -8      340.82      323.33     32.44 o
   3   7  -8       75.80      119.94     16.52 o
   5   7  -8      336.32      317.12     25.81 o
   7   7  -8      664.99      628.75     39.48 o
   9   7  -8       24.00      -10.04     17.44 o
  11   7  -8       47.87       69.26     22.21 o
  13   7  -8       44.81       87.30     25.50 o
   2   8  -8     1156.15     1171.94    104.08 o
   4   8  -8      762.89      737.84     48.51 o
   6   8  -8      874.70      884.97     52.55 o
   8   8  -8      713.42      756.44     49.24 o
  10   8  -8        8.22      -14.93     31.29 o
  12   8  -8      150.17      127.81     24.18 o
  14   8  -8       23.94       -0.97     27.92 o
   1   9  -8      213.41      213.80     29.54 o
   3   9  -8      603.02      648.40     42.07 o
   5   9  -8      433.83      416.63     31.19 o
   7   9  -8      580.18      576.98     37.27 o
   9   9  -8      208.69      183.28     22.31 o
  11   9  -8       50.48       35.63     23.40 o
  13   9  -8       66.89       90.98     25.09 o
   2  10  -8      299.79      276.95     22.42 o
   4  10  -8       64.80       64.36     15.70 o
   6  10  -8      176.54      163.33     22.27 o
   8  10  -8      230.01      225.38     23.59 o
  10  10  -8       11.19       14.60     27.73 o
  12  10  -8       15.51       19.85     22.66 o
  14  10  -8        4.68        0.18     43.53 o
   1  11  -8      571.44      596.43     53.84 o
   3  11  -8      591.23      602.80     39.85 o
   5  11  -8     1857.85     1802.58     95.05 o
   7  11  -8      276.98      252.39     24.76 o
   9  11  -8      342.86      314.31     27.93 o
  11  11  -8      139.89      151.60     35.27 o
  13  11  -8       22.54      -14.53     24.27 o
   2  12  -8     1355.50     1443.10     76.03 o
   4  12  -8      205.81      200.54     22.75 o
   6  12  -8     1151.03     1174.34     67.20 o
   8  12  -8      453.92      407.17     31.45 o
  10  12  -8      166.46      154.68     23.60 o
  12  12  -8      277.20      320.69     31.92 o
  -3  13  -8       26.33       35.86     25.63 o
  -1  13  -8       78.60       72.69     23.43 o
   1  13  -8      504.68      510.57     42.53 o
   3  13  -8      621.18      610.40     38.85 o
   5  13  -8      192.52      241.18     27.94 o
   7  13  -8      625.95      544.91     37.39 o
   9  13  -8      342.11      359.48     29.74 o
  11  13  -8       22.92       11.67     21.83 o
  13  13  -8       85.62       87.49     26.14 o
  -4  14  -8       10.54        6.58     25.82 o
  -2  14  -8       71.50      105.59     25.80 o
   0  14  -8      346.35      353.66     39.17 o
   2  14  -8      120.66       94.88     25.49 o
   4  14  -8     1184.67     1245.37     70.18 o
   6  14  -8      484.60      507.07     34.89 o
   8  14  -8      647.06      594.40     40.84 o
  10  14  -8      346.19      335.23     31.25 o
  12  14  -8       17.25       23.05     23.18 o
  -3  15  -8       40.98       53.76     26.74 o
  -1  15  -8       40.78       27.30     23.24 o
   1  15  -8       19.25      -12.44     15.29 o
   3  15  -8      308.31      331.02     25.09 o
   5  15  -8       59.83       50.32     17.74 o
   7  15  -8      497.27      565.49     36.82 o
   9  15  -8       12.16        7.77     21.51 o
  11  15  -8       42.63       44.82     22.68 o
  13  15  -8       17.01       33.55     33.27 o
  -4  16  -8        6.14        9.83     27.95 o
  -2  16  -8       40.50       75.23     24.36 o
   0  16  -8       85.14       17.14     22.49 o
   2  16  -8       29.18       35.73     23.95 o
   4  16  -8      303.75      283.78     23.90 o
   6  16  -8      293.82      253.93     24.66 o
   8  16  -8      139.56      129.22     21.07 o
  10  16  -8      115.39       95.01     23.84 o
  12  16  -8       29.29       19.74     24.25 o
  -3  17  -8       27.73       -0.97     26.22 o
  -1  17  -8       58.18       69.49     24.73 o
   1  17  -8      419.55      451.02     30.61 o
   3  17  -8      535.46      620.13     35.02 o
   5  17  -8       54.95       74.75     18.97 o
   7  17  -8     1034.90     1151.39     65.24 o
   9  17  -8       54.61       60.94     21.61 o
  11  17  -8       80.18       73.49     24.66 o
  13  17  -8       69.11       49.89     35.97 o
  -4  18  -8       26.10       43.85     28.84 o
  -2  18  -8       19.80       30.15     25.90 o
   0  18  -8      290.72      309.54     32.98 o
   2  18  -8       47.16       59.51     16.96 o
   4  18  -8      325.48      334.32     28.58 o
   6  18  -8      253.63      237.60     24.33 o
   8  18  -8      104.43       95.89     20.81 o
  10  18  -8      210.83      162.27     25.21 o
  12  18  -8        0.21       -7.58     27.68 o
  -3  19  -8        3.25       -3.75     25.97 o
  -1  19  -8      191.20      193.64     30.53 o
   1  19  -8      128.83      129.84     19.36 o
   3  19  -8      468.77      466.28     31.23 o
   5  19  -8      962.24      931.81     55.96 o
   7  19  -8        2.71        7.64     18.25 o
   9  19  -8      423.42      398.03     33.54 o
  11  19  -8      107.07      102.93     46.37 o
  -2  20  -8       79.95       34.61     27.21 o
   0  20  -8       46.54       45.57     23.61 o
   2  20  -8      664.96      750.94     94.52 o
   4  20  -8       80.90       88.32     19.28 o
   6  20  -8      551.22      521.16     37.61 o
   8  20  -8      596.15      521.45     38.42 o
  10  20  -8       14.78      -21.20     21.20 o
  12  20  -8      136.21      106.42     27.70 o
  -3  21  -8       34.64       84.22     29.63 o
  -1  21  -8       85.11       72.60     27.18 o
   1  21  -8       85.77       91.38     34.29 o
   3  21  -8       17.89        1.06     13.47 o
   5  21  -8      286.23      350.28     36.52 o
   7  21  -8       21.19       13.02     19.40 o
   9  21  -8        1.46        7.39     21.00 o
  11  21  -8        2.32        4.35     23.68 o
  -2  22  -8       43.82       46.36     28.46 o
   0  22  -8       71.15       80.24     20.22 o
   2  22  -8      106.29      100.93     25.61 o
   4  22  -8       60.48       58.35     19.49 o
   6  22  -8      110.93       75.21     20.62 o
   8  22  -8       49.33       47.31     20.83 o
  10  22  -8       31.53      -11.78     23.31 o
  12  22  -8      160.26      209.21     28.82 o
  -3  23  -8       11.80        3.91     29.46 o
  -1  23  -8      175.03      193.45     31.76 o
   1  23  -8      356.40      300.37     39.82 o
   3  23  -8       81.84       77.94     15.85 o
   5  23  -8      626.33      685.46     62.34 o
   7  23  -8       34.59       40.34     23.56 o
   9  23  -8      320.45      332.49     31.08 o
  11  23  -8       41.52       19.17     24.63 o
  -2  24  -8       96.95       62.52     28.03 o
   0  24  -8       25.50       24.03     19.83 o
   2  24  -8      309.23      334.76     27.96 o
   4  24  -8      503.02      528.39     32.81 o
   6  24  -8      143.92      148.26     22.68 o
   8  24  -8       50.92       11.73     33.48 o
  10  24  -8      149.66      162.61     27.09 o
  12  24  -8       31.48      -31.70     41.37 o
  -3  25  -8       61.76       92.35     32.09 o
  -1  25  -8        6.22      -19.63     26.45 o
   1  25  -8      213.85      248.07     24.53 o
   3  25  -8      114.42      154.63     22.14 o
   5  25  -8      394.54      353.44     42.59 o
   7  25  -8      743.38      772.42     50.80 o
   9  25  -8       28.41       42.69     22.77 o
  11  25  -8       63.62       53.25     25.74 o
  -2  26  -8        2.92       31.38     28.55 o
   0  26  -8      248.79      268.02     26.88 o
   2  26  -8        7.21        0.56     19.26 o
   4  26  -8      673.91      732.58     36.73 o
   6  26  -8      349.77      352.10     29.72 o
   8  26  -8      372.48      253.99     28.64 o
  10  26  -8      227.43      230.74     28.53 o
  12  26  -8       38.17       10.96     41.39 o
  -1  27  -8       73.64       87.69     29.34 o
   1  27  -8       11.79        0.53     20.08 o
   3  27  -8       17.01       22.14     19.59 o
   5  27  -8        6.00       25.47     19.64 o
   7  27  -8       21.20       26.78     21.80 o
   9  27  -8       21.83        2.79     21.76 o
  11  27  -8       21.36       33.50     25.23 o
  -2  28  -8       12.71       37.43     29.66 o
   0  28  -8      169.97      146.68     24.12 o
   2  28  -8      133.49      133.39     22.77 o
   4  28  -8      354.50      333.42     23.15 o
   6  28  -8      249.83      229.52     26.30 o
   8  28  -8       36.76       12.33     22.53 o
  10  28  -8      120.60      134.43     26.38 o
  -1  29  -8       35.44       17.11     29.11 o
   1  29  -8       68.09       65.52     21.60 o
   3  29  -8      322.56      299.97     27.77 o
   5  29  -8        9.33        7.93     20.51 o
   7  29  -8      150.59      137.79     23.70 o
   9  29  -8       33.36       68.77     25.18 o
  11  29  -8       47.76       64.04     43.85 o
  -2  30  -8        2.70       18.76     29.36 o
   0  30  -8       51.48       31.60     22.82 o
   2  30  -8      264.92      257.68     26.52 o
   4  30  -8        1.82        5.69     22.12 o
   6  30  -8      147.19      158.78     32.05 o
   8  30  -8      265.11      240.05     28.76 o
  10  30  -8       18.95       25.66     24.81 o
  -1  31  -8       89.97       10.97     30.25 o
   1  31  -8       50.17       52.91     41.32 o
   3  31  -8       15.24        8.12     28.38 o
   5  31  -8      478.13      414.50     34.54 o
   7  31  -8       12.41       20.72     43.96 o
   9  31  -8       63.50       53.46     26.23 o
   0  32  -8        0.43        7.24     23.32 o
   2  32  -8      113.54      114.28     23.10 o
   4  32  -8      150.40      154.09     19.46 o
   6  32  -8      157.28      175.62     28.72 o
   8  32  -8      102.81      108.06     25.98 o
  10  32  -8       48.72      -23.70     40.19 o
  -1  33  -8        9.32      -14.24     30.66 o
   1  33  -8      109.54      117.54     51.62 o
   3  33  -8      104.24      103.75     22.65 o
   5  33  -8       24.07        6.27     16.53 o
   7  33  -8       64.32       64.54     23.60 o
   9  33  -8       64.35       87.12     26.37 o
   0  34  -8       82.66       67.46     24.69 o
   2  34  -8      100.08      107.85     46.90 o
   4  34  -8       85.29       57.98     17.92 o
   6  34  -8       30.14        3.04     22.68 o
   8  34  -8       87.41       53.43     26.53 o
   1  35  -8       74.63      104.25     24.43 o
   3  35  -8        6.20       10.18     21.75 o
   5  35  -8       61.99       80.70     17.95 o
   7  35  -8        2.34       26.83     25.40 o
   0  36  -8       48.16       67.30     24.47 o
   2  36  -8       13.26       -9.24     22.17 o
   4  36  -8      139.22      120.98     31.16 o
   6  36  -8       45.68       44.62     25.56 o
   1  37  -8       66.49       60.56     25.26 o
   3  37  -8      151.57      141.63     24.55 o
   5  37  -8        4.59        5.07     22.66 o
   7  37  -8      242.52      224.83     39.91 o
   2  38  -8        5.72      -19.84     29.35 o
   4  38  -8       19.82       30.86     23.03 o
   6  38  -8        7.31        3.26     30.37 o
   3  39  -8       40.21      -17.28     28.23 o
   5  39  -8       78.07       77.62     34.89 o
   4  40  -8        9.71      -22.05     28.05 o
  -5   1  -7       25.28       28.53     18.30 o
  -3   1  -7      199.92      173.14     20.61 o
   1   1  -7      371.28      370.02     24.25 o
   3   1  -7     2565.28     2655.70    139.82 o
   5   1  -7      104.60      117.73     18.44 o
   7   1  -7     1460.67     1365.37     79.41 o
   9   1  -7      421.64      432.41     34.47 o
  11   1  -7        8.21      -10.08     17.45 o
  13   1  -7       32.62       22.16     17.56 o
  -6   2  -7       52.43       45.19     29.33 o
  -4   2  -7       98.82      122.03     19.54 o
  -2   2  -7      399.97      419.18     38.46 o
   2   2  -7      392.98      400.37     25.79 o
   4   2  -7     2306.90     2312.41    115.02 o
   6   2  -7     2278.47     2171.17    114.60 o
   8   2  -7      491.55      444.50     51.72 o
  10   2  -7      752.04      739.69     47.44 o
  12   2  -7      118.63      157.02     18.75 o
  14   2  -7       32.85        6.63     33.06 o
  -5   3  -7       48.85       78.07     18.96 o
  -3   3  -7       75.02       92.46     26.26 o
  -1   3  -7      148.53      233.51     27.15 o
   1   3  -7      657.07      656.73     39.17 o
   3   3  -7      887.44      916.77     66.78 o
   5   3  -7     1225.30     1238.99     67.37 o
   7   3  -7      215.32      201.68     22.09 o
   9   3  -7      446.88      457.48     32.22 o
  11   3  -7      156.65      143.45     19.53 o
  13   3  -7       85.60       54.78     22.58 o
  -6   4  -7       36.24       32.26     27.06 o
  -4   4  -7      179.02      214.27     31.14 o
  -2   4  -7      356.84      417.93     38.41 o
   0   4  -7      139.84      139.97     20.02 o
   2   4  -7     4554.38     4689.33    233.53 o
   4   4  -7     1058.78     1077.83     60.29 o
   6   4  -7     1586.68     1547.86     80.67 o
   8   4  -7     2806.88     2856.20    148.08 o
  10   4  -7        1.38       -0.86     17.90 o
  12   4  -7      259.57      220.99     19.95 o
  14   4  -7       87.26       77.08     32.68 o
  -5   5  -7       71.14       54.28     26.84 o
  -3   5  -7        4.29       26.30     24.18 o
  -1   5  -7      702.59      595.37     53.54 o
   1   5  -7      702.79      686.29     37.00 o
   3   5  -7      240.44      267.16     20.48 o
   5   5  -7     1513.48     1500.77     78.44 o
   7   5  -7      674.77      714.05     54.28 o
   9   5  -7      207.08      159.29     36.97 o
  11   5  -7      222.78      232.22     21.57 o
  13   5  -7       18.78        6.18     21.86 o
  -6   6  -7       10.02       19.45     27.06 o
  -4   6  -7       31.23       44.84     25.31 o
  -2   6  -7       30.17      -13.01     21.94 o
   0   6  -7        8.14        6.50     17.85 o
   2   6  -7       46.83       24.10     13.56 o
   4   6  -7      268.08      263.02     32.04 o
   6   6  -7      379.60      359.07     30.55 o
   8   6  -7       85.89       81.82     17.08 o
  10   6  -7      105.65      111.95     17.19 o
  12   6  -7       12.64       18.78     18.30 o
  14   6  -7       53.06       50.72     31.82 o
  -5   7  -7       13.38       31.54     26.42 o
  -3   7  -7       54.02       51.36     24.45 o
  -1   7  -7      612.46      576.95     43.64 o
   1   7  -7      688.80      706.91     41.93 o
   3   7  -7      618.26      639.17     36.43 o
   5   7  -7     1734.79     1649.33     85.55 o
   7   7  -7      372.11      419.61     31.65 o
   9   7  -7      193.28      210.52     22.87 o
  11   7  -7      259.65      298.82     32.34 o
  13   7  -7       14.76       22.63     20.83 o
  -6   8  -7       13.57       45.46     28.06 o
  -4   8  -7       49.37       64.39     25.85 o
  -2   8  -7      378.09      347.79     36.72 o
   0   8  -7      224.46      235.23     27.88 o
   2   8  -7      858.32      854.71     51.43 o
   4   8  -7      995.34      965.51     52.73 o
   6   8  -7      547.96      487.49     32.26 o
   8   8  -7     1488.35     1414.89     85.19 o
  10   8  -7       38.19       28.73     15.85 o
  12   8  -7       40.62       45.50     24.02 o
  14   8  -7       73.98       72.54     43.63 o
  -5   9  -7        5.92      -17.97     25.57 o
  -3   9  -7      303.63      318.52     23.77 o
  -1   9  -7      203.09      209.49     18.32 o
   1   9  -7      283.93      307.36     22.34 o
   3   9  -7     1060.05      991.53     54.40 o
   5   9  -7      203.72      180.78     18.57 o
   7   9  -7     1520.38     1463.67     73.61 o
   9   9  -7      489.94      533.10     36.07 o
  11   9  -7       99.86       64.68     17.51 o
  13   9  -7      152.06      206.25     30.21 o
  -6  10  -7       40.51       39.38     28.20 o
  -4  10  -7      109.70      128.63     20.40 o
  -2  10  -7      140.63      173.10     19.45 o
   0  10  -7     2089.16     2099.05     89.61 o
   2  10  -7      273.99      257.98     21.95 o
   4  10  -7     2186.97     2212.14    111.49 o
   6  10  -7     1139.97     1187.91     70.74 o
   8  10  -7       66.21       59.70     17.41 o
  10  10  -7      911.32      897.67     46.99 o
  12  10  -7       39.57       28.25     18.79 o
  14  10  -7       20.81       -8.08     45.89 o
  -5  11  -7        0.16       34.16     18.62 o
  -3  11  -7       88.87       82.27     16.72 o
  -1  11  -7      238.65      238.34     19.58 o
   1  11  -7       50.68       58.62     10.53 o
   3  11  -7      659.28      724.12     42.21 o
   5  11  -7       35.04       50.13     14.19 o
   7  11  -7      602.91      626.40     51.93 o
   9  11  -7      142.15      109.75     20.15 o
  11  11  -7       37.07       19.64     17.47 o
  13  11  -7        1.27       -9.41     34.58 o
  -6  12  -7        0.12      -14.11     27.33 o
  -4  12  -7       12.66       14.63     17.21 o
  -2  12  -7      168.57      194.29     19.90 o
   0  12  -7      229.72      212.72     15.67 o
   2  12  -7      690.36      697.99     40.55 o
   4  12  -7      443.54      410.18     27.57 o
   6  12  -7      249.10      209.43     27.46 o
   8  12  -7      416.58      403.52     28.73 o
  10  12  -7       44.53       50.87     16.82 o
  12  12  -7      179.71      193.67     22.42 o
  14  12  -7       23.65      -28.83     41.23 o
  -5  13  -7       12.42       27.40     26.22 o
  -3  13  -7      116.75      126.21     18.63 o
  -1  13  -7      171.82      181.35     18.25 o
   1  13  -7      204.67      216.62     19.13 o
   3  13  -7     1778.11     1771.00     93.61 o
   5  13  -7      583.93      585.03     45.09 o
   7  13  -7      189.97      188.22     21.53 o
   9  13  -7      490.98      494.19     36.95 o
  11  13  -7      133.38      105.77     19.28 o
  13  13  -7       43.27       71.15     25.98 o
  -6  14  -7       39.66        3.41     29.18 o
  -4  14  -7      111.72      168.93     20.73 o
  -2  14  -7       34.16       54.47     16.69 o
   0  14  -7      569.69      564.20     28.26 o
   2  14  -7      534.83      502.50     29.78 o
   4  14  -7      507.11      488.34     33.98 o
   6  14  -7      665.86      643.57     43.51 o
   8  14  -7      337.68      351.89     27.58 o
  10  14  -7      107.31      118.80     18.99 o
  12  14  -7       87.58       82.56     20.28 o
  14  14  -7       41.77       38.41     47.01 o
  -5  15  -7       26.09       24.71     28.00 o
  -3  15  -7       45.35       69.49     17.55 o
  -1  15  -7      782.36      824.58     53.23 o
   1  15  -7      420.13      392.01     32.79 o
   3  15  -7      135.97      152.01     16.77 o
   5  15  -7     2667.22     2638.52    131.62 o
   7  15  -7      838.92      833.44     52.41 o
   9  15  -7      534.51      506.53     37.32 o
  11  15  -7      284.85      275.36     24.30 o
  13  15  -7       44.24       54.75     27.03 o
  -4  16  -7      118.01      132.27     20.71 o
  -2  16  -7      269.67      264.80     45.80 o
   0  16  -7      141.43      170.30     18.73 o
   2  16  -7     1289.40     1358.88     59.98 o
   4  16  -7      465.34      520.68     32.98 o
   6  16  -7      737.42      706.15     41.40 o
   8  16  -7      926.73      970.94     57.09 o
  10  16  -7       41.66       57.19     18.22 o
  12  16  -7       93.36       96.67     20.55 o
  -5  17  -7        0.40        7.79     27.11 o
  -3  17  -7       77.26       75.53     18.28 o
  -1  17  -7       53.65       46.34     16.30 o
   1  17  -7      560.20      592.79     60.93 o
   3  17  -7      366.75      330.97     22.11 o
   5  17  -7       42.32       46.61     15.78 o
   7  17  -7      412.34      353.90     30.21 o
   9  17  -7      227.91      164.61     23.35 o
  11  17  -7       44.77       25.20     22.33 o
  13  17  -7        6.96        9.11     26.50 o
  -4  18  -7       51.92       56.03     18.45 o
  -2  18  -7       99.40       84.41     19.02 o
   0  18  -7      604.72      662.44     46.37 o
   2  18  -7      281.33      275.59     18.33 o
   4  18  -7     1074.20     1058.87     60.22 o
   6  18  -7      791.48      764.44     46.70 o
   8  18  -7       67.13       78.17     19.38 o
  10  18  -7      192.97      171.02     23.28 o
  12  18  -7       17.39       35.87     25.80 o
  -5  19  -7       28.77       18.84     27.52 o
  -3  19  -7       29.96       24.51     18.05 o
  -1  19  -7       86.15       74.76     17.27 o
   1  19  -7      282.36      255.37     23.58 o
   3  19  -7      277.37      298.76     18.75 o
   5  19  -7      321.49      290.58     25.21 o
   7  19  -7       44.50       24.58     17.91 o
   9  19  -7      271.23      233.35     25.74 o
  11  19  -7       30.09        0.16     18.16 o
  13  19  -7       12.88       -2.17     25.45 o
  -4  20  -7        5.41       -7.71     18.77 o
  -2  20  -7       88.86      103.35     19.07 o
   0  20  -7      377.29      392.35     27.76 o
   2  20  -7      494.21      457.92     24.61 o
   4  20  -7      556.45      531.36     28.51 o
   6  20  -7      522.94      466.47    101.82 o
   8  20  -7      227.14      230.72     25.73 o
  10  20  -7      394.09      397.57     27.62 o
  12  20  -7      229.91      230.76     45.06 o
  -5  21  -7       33.63       34.47     28.41 o
  -3  21  -7      277.70      307.50     26.55 o
  -1  21  -7      122.60      133.90     18.31 o
   1  21  -7      641.23      648.04     44.73 o
   3  21  -7     1764.86     1743.65     76.31 o
   5  21  -7       30.09        5.79     17.57 o
   7  21  -7     1010.86      922.40     59.90 o
   9  21  -7      148.13      208.98     26.50 o
  11  21  -7       38.97       14.88     21.37 o
  13  21  -7       15.46      -16.73     27.25 o
  -4  22  -7      133.29      150.17     23.31 o
  -2  22  -7       79.80       86.04     19.56 o
   0  22  -7      403.30      441.29     35.50 o
   2  22  -7      444.88      418.02     25.09 o
   4  22  -7      937.75     1016.50     45.13 o
   6  22  -7      490.33      495.91     44.36 o
   8  22  -7      309.96      268.25     26.65 o
  10  22  -7      419.15      418.77     41.26 o
  12  22  -7       30.09       54.11     25.42 o
  -5  23  -7       34.03       42.24     29.65 o
  -3  23  -7       44.83       21.69     19.29 o
  -1  23  -7      153.16      196.51     18.52 o
   1  23  -7      156.97      149.79     25.68 o
   3  23  -7      113.39       79.39     13.99 o
   5  23  -7     1052.95     1018.70     59.97 o
   7  23  -7       68.27      121.89     21.65 o
   9  23  -7       60.92       69.14     24.63 o
  11  23  -7      119.12      124.32     21.33 o
  13  23  -7       22.65       -9.47     43.45 o
  -4  24  -7       54.36       59.92     29.93 o
  -2  24  -7       68.88       95.57     20.23 o
   0  24  -7       44.91       39.11     17.68 o
   2  24  -7      844.60      866.10     42.61 o
   4  24  -7      247.58      252.10     19.17 o
   6  24  -7      189.54      183.41     23.82 o
   8  24  -7      602.92      642.99     57.63 o
  10  24  -7       40.60       54.59     22.53 o
  12  24  -7       34.34       34.02     25.73 o
  -3  25  -7       45.58       45.42     20.38 o
  -1  25  -7        5.43        9.90     15.28 o
   1  25  -7       14.34       41.00     18.62 o
   3  25  -7        7.44       10.69     13.16 o
   5  25  -7      136.86      130.50     14.80 o
   7  25  -7       98.69       82.19     31.86 o
   9  25  -7        7.23       22.63     28.08 o
  11  25  -7       43.72       25.27     20.46 o
  -4  26  -7       10.59      -24.71     28.48 o
  -2  26  -7      226.02      252.86     29.07 o
   0  26  -7       44.32       73.79     26.08 o
   2  26  -7      913.85      853.14     41.49 o
   4  26  -7      506.89      469.46     26.30 o
   6  26  -7       49.51       33.46     19.67 o
   8  26  -7      363.30      386.69     33.23 o
  10  26  -7       64.47       77.68     23.96 o
  12  26  -7       16.96       -4.66     26.43 o
  -3  27  -7        7.27        2.44     20.27 o
  -1  27  -7      194.05      224.75     24.29 o
   1  27  -7      376.96      375.73     28.19 o
   3  27  -7      195.01      214.53     20.67 o
   5  27  -7      540.44      509.36     28.58 o
   7  27  -7      163.40      145.14     23.62 o
   9  27  -7      200.79      209.61     26.38 o
  11  27  -7      138.73      140.67     23.13 o
  -4  28  -7        0.82      -26.50     29.72 o
  -2  28  -7      114.61      124.73     22.26 o
   0  28  -7      206.06      205.59     23.38 o
   2  28  -7      330.61      393.54     30.05 o
   4  28  -7      188.22      183.90     17.63 o
   6  28  -7      485.55      504.64     37.29 o
   8  28  -7      295.07      284.59     29.11 o
  10  28  -7      110.17      104.21     26.17 o
  12  28  -7       87.41       31.76     41.59 o
  -3  29  -7      131.39      172.12     24.05 o
  -1  29  -7       37.92       27.35     21.16 o
   1  29  -7       53.15       69.16     20.06 o
   3  29  -7      290.03      313.09     22.20 o
   5  29  -7        6.53       -1.95     14.02 o
   7  29  -7       73.53       54.24     24.74 o
   9  29  -7      287.16      298.20     30.28 o
  11  29  -7        3.33        9.19     24.92 o
  -2  30  -7       32.60       34.08     21.21 o
   0  30  -7      123.00      110.03     22.67 o
   2  30  -7      128.74      118.07     20.94 o
   4  30  -7      259.45      291.85     20.36 o
   6  30  -7      284.12      332.04     29.60 o
   8  30  -7       17.25      -14.02     20.72 o
  10  30  -7       80.09       58.27     44.94 o
  -3  31  -7        9.17      -21.38     21.38 o
  -1  31  -7        6.03        2.21     21.77 o
   1  31  -7       39.53       24.90     19.81 o
   3  31  -7       77.39       85.02     16.38 o
   5  31  -7       97.05       68.37     15.53 o
   7  31  -7       24.96       19.05     22.94 o
   9  31  -7       40.73        9.88     22.94 o
  -2  32  -7       44.60       34.42     30.45 o
   0  32  -7      216.92      221.84     26.07 o
   2  32  -7       41.03       21.79     22.28 o
   4  32  -7      213.41      175.79     18.34 o
   6  32  -7      183.64      227.58     27.04 o
   8  32  -7       38.96       18.89     23.08 o
  10  32  -7       22.15       20.79     25.19 o
  -3  33  -7       39.86       36.06     23.03 o
  -1  33  -7       64.77       61.98     22.46 o
   1  33  -7        0.99        4.08     23.90 o
   3  33  -7      612.68      621.18     33.32 o
   5  33  -7       16.34       11.07     18.08 o
   7  33  -7       90.97       65.79     25.62 o
   9  33  -7       41.69       10.01     44.01 o
  -2  34  -7        8.84      -12.44     29.87 o
   0  34  -7       83.10       64.95     31.14 o
   2  34  -7      156.70      169.13     24.00 o
   4  34  -7       18.98        8.49     15.97 o
   6  34  -7      107.38       99.97     24.58 o
   8  34  -7      243.79      276.55     30.12 o
  10  34  -7        9.87      -13.92     41.36 o
  -1  35  -7      116.44      173.33     25.05 o
   1  35  -7      159.35      120.68     23.90 o
   3  35  -7      152.17      156.10     18.87 o
   5  35  -7      348.84      356.60     36.40 o
   7  35  -7        8.47       35.27     23.49 o
   9  35  -7      147.59      114.21     26.63 o
  -2  36  -7       30.97       17.65     31.44 o
   0  36  -7        4.17        3.60     22.69 o
   2  36  -7       49.39       66.64     21.82 o
   4  36  -7       46.65       65.36     23.32 o
   6  36  -7       65.30      111.75     27.70 o
   8  36  -7      120.89      152.12     27.37 o
  10  36  -7        7.53       20.94     40.06 o
  -1  37  -7       12.93       -4.74     23.45 o
   1  37  -7       34.68       10.27     22.19 o
   3  37  -7       53.24       36.17     17.14 o
   5  37  -7       15.29       20.46     23.31 o
   7  37  -7       24.13       14.84     24.85 o
   9  37  -7       23.49      -14.29     40.88 o
   0  38  -7        2.64      -26.21     26.21 o
   2  38  -7       28.45       -1.45     29.44 o
   4  38  -7       61.36       40.33     17.79 o
   6  38  -7       24.63       42.87     23.25 o
   8  38  -7       61.56       99.40     27.25 o
  -1  39  -7       25.02       16.45     30.79 o
   1  39  -7       72.66       38.41     37.90 o
   3  39  -7        7.14        1.37     21.41 o
   5  39  -7       68.42       59.31     17.29 o
   7  39  -7       40.57       65.34     27.11 o
   0  40  -7       51.89       -5.82     29.74 o
   2  40  -7       33.07       27.08     22.25 o
   4  40  -7      194.16      176.33     21.03 o
   6  40  -7       77.88       62.46     25.90 o
   1  41  -7       55.39       50.45     29.77 o
   3  41  -7       66.54       64.01     22.40 o
   5  41  -7        0.30       -6.95     17.54 o
   2  42  -7       78.11       57.80     29.29 o
   4  42  -7       45.92       28.02     28.55 o
   6  42  -7       42.74       96.42     36.31 o
   3  43  -7       27.90       -5.05     27.59 o
   5  43  -7       55.52       73.52     27.34 o
   4  44  -7       44.12       16.02     28.97 o
  -6   0  -6      165.74      170.15     28.34 o
  -4   0  -6      214.32      223.61     29.35 o
  -2   0  -6     1909.97     1919.93    124.75 o
   0   0  -6      100.77      121.50     15.11 o
   2   0  -6     5373.67     5410.38    385.91 o
   4   0  -6     6767.43     6606.60    471.04 o
   8   0  -6     2900.56     2942.88    214.74 o
  10   0  -6      360.78      302.07     27.51 o
  12   0  -6      310.54      311.90     30.66 o
  14   0  -6      198.64      240.93     55.53 o
  -7   1  -6       14.95       13.14     17.88 o
  -5   1  -6       28.73       48.69     16.03 o
  -3   1  -6      319.37      298.23     22.01 o
  -1   1  -6      924.26      927.04     53.11 o
   1   1  -6     1957.53     1952.31     71.47 o
   3   1  -6      149.33      119.39     13.15 o
   5   1  -6     2990.71     3032.43    154.86 o
   7   1  -6      438.20      407.43     27.42 o
   9   1  -6      436.78      438.61     22.94 o
  11   1  -6      337.95      341.83     21.59 o
  13   1  -6       68.76       43.02     30.75 o
  -6   2  -6       31.31       30.31     17.09 o
  -4   2  -6      225.56      243.58     21.15 o
  -2   2  -6      163.16      160.02     24.82 o
   0   2  -6     3275.56     3181.06    109.62 o
   2   2  -6      711.69      686.58     39.81 o
   4   2  -6      914.74      788.17     44.82 o
   8   2  -6      495.47      519.49     28.64 o
  10   2  -6      367.11      351.32     20.75 o
  12   2  -6      112.25      132.70     17.43 o
  14   2  -6       47.60       30.51     33.58 o
  -7   3  -6       12.32        4.90     17.74 o
  -5   3  -6      158.97      159.85     19.69 o
  -3   3  -6      191.33      177.14     17.91 o
  -1   3  -6     2786.14     3021.85    151.78 o
   1   3  -6     2289.29     2343.18     95.22 o
   3   3  -6     1895.40     1851.47     93.72 o
   5   3  -6     1865.82     1960.39    152.53 o
   7   3  -6     4553.57     4667.64    225.80 o
   9   3  -6      608.18      598.70     33.11 o
  11   3  -6      233.22      252.96     19.26 o
  13   3  -6       26.68       38.75     29.84 o
  -6   4  -6       26.73       15.51     17.10 o
  -4   4  -6      111.07      104.94     13.48 o
  -2   4  -6      916.28      939.33     41.22 o
   0   4  -6     1571.13     1513.50     55.17 o
   2   4  -6      283.96      269.64     27.08 o
   4   4  -6     1359.07     1385.29     72.41 o
   6   4  -6     2893.83     2968.27    209.59 o
   8   4  -6     1067.25     1094.38     60.47 o
  10   4  -6       26.44       29.60     13.36 o
  12   4  -6       34.39       13.77     15.83 o
  14   4  -6        3.14        8.72     33.12 o
  -7   5  -6       27.73       44.30     18.26 o
  -5   5  -6       62.33       74.56     13.84 o
  -3   5  -6      372.33      414.72     22.13 o
  -1   5  -6     1208.17     1184.10     36.52 o
   1   5  -6     1333.95     1289.34     55.16 o
   3   5  -6     5817.54     5737.97    304.48 o
   5   5  -6      834.78      825.76     60.44 o
   7   5  -6      564.10      559.66     37.67 o
   9   5  -6      983.37     1043.09     44.24 o
  11   5  -6       37.40       14.70     14.22 o
  13   5  -6      103.39       91.73     31.11 o
  -6   6  -6       58.89       97.50     19.84 o
  -4   6  -6      338.03      342.14     20.16 o
  -2   6  -6      338.50      324.44     17.75 o
   0   6  -6     4987.69     4956.62    179.21 o
   2   6  -6     2543.14     2568.07    122.26 o
   4   6  -6     3748.20     3683.78    199.61 o
   6   6  -6     8447.16     8600.55    434.35 o
   8   6  -6      247.30      188.08     16.92 o
  10   6  -6      870.40      855.39     38.98 o
  12   6  -6       68.41      103.09     20.75 o
  14   6  -6      100.99       93.65     34.46 o
  -7   7  -6       31.93       10.04     36.60 o
  -5   7  -6      220.26      248.06     21.89 o
  -3   7  -6      130.80      146.47     13.66 o
  -1   7  -6      626.25      634.02     26.69 o
   1   7  -6     1412.44     1455.13     54.43 o
   3   7  -6     3072.24     3062.03    158.57 o
   5   7  -6     2140.96     2026.15    144.62 o
   7   7  -6     1925.42     1851.95     99.59 o
   9   7  -6      368.93      359.53     23.26 o
  11   7  -6      449.65      421.41     24.28 o
  13   7  -6      154.75      182.24     34.29 o
  -6   8  -6        2.51        4.22     25.68 o
  -4   8  -6       80.59      110.33     16.48 o
  -2   8  -6     1004.88     1080.85     48.74 o
   0   8  -6      354.15      344.06     15.43 o
   2   8  -6     2702.46     2648.81    135.69 o
   4   8  -6     3871.50     3976.92    200.04 o
   6   8  -6     1492.43     1524.10     84.31 o
   8   8  -6     1706.96     1662.67     88.29 o
  10   8  -6      413.97      432.11     23.56 o
  12   8  -6       74.97       59.98     27.28 o
  14   8  -6        5.40        9.75     44.76 o
  -7   9  -6        2.70       -5.99     18.01 o
  -5   9  -6       79.69       79.29     17.16 o
  -3   9  -6       46.05       40.69     11.76 o
  -1   9  -6      196.30      208.48     12.90 o
   1   9  -6      537.61      579.71     23.63 o
   3   9  -6      828.86      854.00     45.77 o
   5   9  -6      918.04      912.43     66.87 o
   7   9  -6      407.13      352.98     42.27 o
   9   9  -6      631.56      654.18     35.24 o
  11   9  -6       18.70       12.06     14.62 o
  13   9  -6       40.64       31.06     28.74 o
  -6  10  -6       22.52       53.99     17.97 o
  -4  10  -6      290.42      309.99     27.42 o
  -2  10  -6      185.28      189.33     27.63 o
   0  10  -6      183.63      196.73     11.56 o
   2  10  -6     1034.53      993.48     44.94 o
   4  10  -6     1211.64     1328.56     67.13 o
   6  10  -6       13.11       20.98     12.61 o
   8  10  -6      422.45      412.82     25.42 o
  10  10  -6       81.00       74.27     14.40 o
  12  10  -6        5.82       20.67     18.53 o
  14  10  -6       12.36       -6.85     49.40 o
  -7  11  -6        3.88       18.82     25.67 o
  -5  11  -6      199.20      182.97     20.17 o
  -3  11  -6      133.91      145.67     27.33 o
  -1  11  -6      549.48      584.28     28.15 o
   1  11  -6     4875.24     4666.22    159.82 o
   3  11  -6      488.81      474.67     32.55 o
   5  11  -6     6077.73     6066.38    305.59 o
   7  11  -6     1115.32     1113.97     59.30 o
   9  11  -6      692.24      599.13     32.73 o
  11  11  -6      536.73      618.06     30.71 o
  13  11  -6        5.36       11.39     27.98 o
  -6  12  -6      226.13      245.07     23.25 o
  -4  12  -6       77.79      104.74     21.73 o
  -2  12  -6     1910.46     1915.09    100.62 o
   0  12  -6      629.51      608.06     27.75 o
   2  12  -6     4693.29     4572.34    186.01 o
   4  12  -6     1843.44     1883.18    107.69 o
   6  12  -6     1044.60      984.44     61.29 o
   8  12  -6     2703.77     2654.25    110.10 o
  10  12  -6       19.74       52.94     16.19 o
  12  12  -6      362.36      359.86     31.09 o
  14  12  -6       15.22      -30.61     30.64 o
  -7  13  -6        8.85       28.59     26.76 o
  -5  13  -6       59.49       39.07     24.85 o
  -3  13  -6      401.68      453.25     29.18 o
  -1  13  -6       73.86       73.32     11.41 o
   1  13  -6      673.65      720.97     30.46 o
   3  13  -6     1908.75     1869.62     79.50 o
   5  13  -6      650.58      607.88     35.79 o
   7  13  -6     1418.04     1365.93     75.47 o
   9  13  -6      796.41      839.17     42.97 o
  11  13  -6       17.73       -4.96     15.01 o
  13  13  -6       61.84       79.10     29.26 o
  -6  14  -6      118.70      142.99     28.52 o
  -4  14  -6      208.36      207.41     20.24 o
  -2  14  -6      205.07      229.76     18.30 o
   0  14  -6     3037.95     3157.61    120.73 o
   2  14  -6      767.05      726.81     35.40 o
   4  14  -6     4260.47     4260.47    202.66 o
   6  14  -6     3442.64     3449.89    186.05 o
   8  14  -6      170.37      144.49     15.95 o
  10  14  -6      650.38      655.38     35.71 o
  12  14  -6      208.44      209.51     23.19 o
  14  14  -6       43.95       62.00     44.53 o
  -7  15  -6        1.32        4.88     27.47 o
  -5  15  -6       23.36       62.39     24.71 o
  -3  15  -6      108.10      123.51     17.15 o
  -1  15  -6       27.95       26.16     11.48 o
   1  15  -6      828.94      793.59     31.59 o
   3  15  -6      647.67      696.94     32.42 o
   5  15  -6     1125.19     1089.74     61.38 o
   7  15  -6      287.55      278.81     24.27 o
   9  15  -6      145.29      105.67     16.93 o
  11  15  -6       41.42       31.70     17.41 o
  13  15  -6       62.61       31.29     25.69 o
  -6  16  -6        8.90       37.26     25.82 o
  -4  16  -6       47.90       59.09     23.78 o
  -2  16  -6       34.50       58.57     14.72 o
   0  16  -6       70.22       83.33     11.79 o
   2  16  -6      283.99      259.82     15.67 o
   4  16  -6      449.91      413.49     21.87 o
   6  16  -6      661.99      608.63     36.17 o
   8  16  -6       66.49       81.78     15.52 o
  10  16  -6       55.74      113.45     29.28 o
  12  16  -6       47.02       28.17     23.54 o
  -7  17  -6       12.75       -9.24     27.02 o
  -5  17  -6       37.83       23.12     24.27 o
  -3  17  -6      359.23      365.44     25.43 o
  -1  17  -6     1026.03      969.14     45.41 o
   1  17  -6     1227.14     1287.06     48.40 o
   3  17  -6     3585.10     3483.37    138.15 o
   5  17  -6      880.36      872.10     51.35 o
   7  17  -6     3600.27     3555.27    184.76 o
   9  17  -6      552.85      567.44     31.97 o
  11  17  -6       11.44       23.21     17.80 o
  13  17  -6      136.76      143.63     28.58 o
  -6  18  -6       62.23       95.30     27.58 o
  -4  18  -6      121.92       80.19     25.16 o
  -2  18  -6      120.79      153.56     17.48 o
   0  18  -6     2218.39     2171.96     80.82 o
   2  18  -6     1166.96     1096.17     50.27 o
   4  18  -6     1758.99     1748.23     71.99 o
   6  18  -6     1487.20     1506.21     76.72 o
   8  18  -6      244.55      241.96     19.51 o
  10  18  -6      419.61      429.94     27.94 o
  12  18  -6      153.01      161.49     26.78 o
  -5  19  -6       27.78       28.70     25.33 o
  -3  19  -6       79.83       97.19     16.37 o
  -1  19  -6      844.61      868.11     43.36 o
   1  19  -6      676.30      676.10     26.40 o
   3  19  -6       90.81       64.43     10.96 o
   5  19  -6      958.08      912.97     57.19 o
   7  19  -6      295.73      340.40     27.62 o
   9  19  -6      387.84      407.56     26.29 o
  11  19  -6      158.42      169.51     21.40 o
  13  19  -6       24.52       29.73     26.85 o
  -6  20  -6      127.05       96.76     28.39 o
  -4  20  -6       20.00       34.35     24.16 o
  -2  20  -6      787.54      831.37     39.79 o
   0  20  -6      248.36      238.54     16.70 o
   2  20  -6     3449.76     3598.50    147.58 o
   4  20  -6     1799.45     1720.05     75.93 o
   6  20  -6      273.69      255.69     22.75 o
   8  20  -6     1542.64     1530.85     67.72 o
  10  20  -6        7.58       -5.49     16.75 o
  12  20  -6      304.70      316.17     32.99 o
  -5  21  -6        9.21       -1.21     25.17 o
  -3  21  -6       98.77      113.17     18.09 o
  -1  21  -6      151.48      119.36     21.11 o
   1  21  -6      570.14      580.74     23.63 o
   3  21  -6      200.10      216.89     15.31 o
   5  21  -6     1128.83     1179.59     70.00 o
   7  21  -6       31.37       35.23     16.85 o
   9  21  -6       94.98      100.31     18.01 o
  11  21  -6       98.86       67.98     24.59 o
  13  21  -6       42.17       42.26     32.49 o
  -6  22  -6        4.87      -19.39     26.57 o
  -4  22  -6       48.60       78.59     26.27 o
  -2  22  -6      320.38      360.78     21.78 o
   0  22  -6      101.67      111.23     15.88 o
   2  22  -6      505.63      438.20     24.61 o
   4  22  -6      146.41      140.55     21.50 o
   6  22  -6      509.14      462.12     55.24 o
   8  22  -6      452.44      444.59     27.36 o
  10  22  -6      123.87      112.15     19.47 o
  12  22  -6      194.31      243.05     29.96 o
  -5  23  -6      177.95      167.87     30.77 o
  -3  23  -6       70.99       55.26     17.84 o
  -1  23  -6      555.69      581.67     31.04 o
   1  23  -6      752.45      693.58     32.50 o
   3  23  -6      139.64      135.16     13.92 o
   5  23  -6     1192.06     1157.11     52.11 o
   7  23  -6      341.76      357.84     27.81 o
   9  23  -6      412.29      418.53     28.18 o
  11  23  -6       24.78       23.01     23.56 o
  13  23  -6        3.64       17.88     44.56 o
  -6  24  -6        6.39       27.16     27.49 o
  -4  24  -6       46.76       12.90     25.71 o
  -2  24  -6      466.77      455.96     25.34 o
   0  24  -6     1151.34     1078.67     47.57 o
   2  24  -6       32.70       21.49     12.16 o
   4  24  -6     1192.91     1162.50     49.20 o
   6  24  -6      929.28      865.45     55.16 o
   8  24  -6      425.27      398.63     26.19 o
  10  24  -6      100.45      102.55     19.83 o
  12  24  -6      171.60      158.17     27.72 o
  -5  25  -6       34.72       46.90     29.42 o
  -3  25  -6      172.58      201.48     22.21 o
  -1  25  -6      368.69      385.44     22.02 o
   1  25  -6      640.74      665.83     34.55 o
   3  25  -6     2562.50     2532.07    111.59 o
   5  25  -6       82.32       89.22     12.96 o
   7  25  -6     1034.92      987.71     60.50 o
   9  25  -6      175.89      179.29     20.98 o
  11  25  -6      169.64      193.42     28.74 o
  -4  26  -6       44.83       40.87     27.08 o
  -2  26  -6       51.63       55.82     15.51 o
   0  26  -6     1276.58     1387.21     62.24 o
   2  26  -6      894.60      881.91     37.81 o
   4  26  -6      586.00      545.73     29.08 o
   6  26  -6     1789.35     1841.18     99.06 o
   8  26  -6       74.47       47.33     20.23 o
  10  26  -6      206.76      148.43     20.91 o
  12  26  -6       28.50        9.31     28.64 o
  -5  27  -6       31.69       86.50     30.64 o
  -3  27  -6        3.61      -10.26     17.96 o
  -1  27  -6       80.85       98.88     15.59 o
   1  27  -6      536.97      558.50     31.35 o
   3  27  -6      474.84      511.72     41.72 o
   5  27  -6      411.46      397.35     23.28 o
   7  27  -6      121.26      130.99     30.38 o
   9  27  -6       75.96       68.34     18.72 o
  11  27  -6      220.46      238.20     29.32 o
  -4  28  -6       29.03       20.48     27.45 o
  -2  28  -6      109.93      129.42     17.56 o
   0  28  -6      495.02      509.66     27.52 o
   2  28  -6       73.40       66.54     14.62 o
   4  28  -6      906.16      894.48     43.29 o
   6  28  -6      455.50      517.56     35.84 o
   8  28  -6      164.36      172.85     23.23 o
  10  28  -6      213.68      213.30     26.07 o
  12  28  -6        8.16       28.92     26.63 o
  -5  29  -6       12.40       12.99     30.23 o
  -3  29  -6       94.70       70.08     23.00 o
  -1  29  -6      538.13      532.02     29.29 o
   1  29  -6        2.97      -14.99     16.87 o
   3  29  -6      779.79      743.21     40.93 o
   5  29  -6       41.13       62.58     20.95 o
   7  29  -6      685.55      601.51     41.44 o
   9  29  -6      166.08      150.75     23.99 o
  11  29  -6       46.53       75.24     25.28 o
  -4  30  -6      224.91      184.41     33.22 o
  -2  30  -6      104.71      119.90     33.08 o
   0  30  -6      125.16      120.36     17.24 o
   2  30  -6      693.99      623.48     33.31 o
   4  30  -6      495.31      476.96     26.63 o
   6  30  -6       39.51       18.88     19.50 o
   8  30  -6      233.98      204.28     26.78 o
  10  30  -6       60.62       38.90     20.44 o
  12  30  -6        2.20       10.14     41.00 o
  -5  31  -6      102.11       89.57     32.07 o
  -3  31  -6       32.89       21.77     32.64 o
  -1  31  -6      227.13      296.22     22.15 o
   1  31  -6      878.52      887.77     53.08 o
   3  31  -6       27.51        8.08     13.65 o
   5  31  -6     1222.34     1171.48     55.80 o
   7  31  -6       52.12       76.74     25.69 o
   9  31  -6       40.58       37.48     19.88 o
  11  31  -6      157.17      187.03     29.64 o
  -4  32  -6        6.40       41.85     29.73 o
  -2  32  -6      321.28      310.55     23.75 o
   0  32  -6       70.23       48.53     20.04 o
   2  32  -6      302.20      373.21     22.42 o
   4  32  -6      349.56      363.10     23.41 o
   6  32  -6      305.03      287.39     27.94 o
   8  32  -6      180.05      157.64     26.26 o
  10  32  -6       86.99       75.38     21.68 o
  -3  33  -6      128.86      158.18     37.76 o
  -1  33  -6       37.18       48.17     23.35 o
   1  33  -6      375.77      392.76     30.35 o
   3  33  -6      135.42      136.23     17.05 o
   5  33  -6      101.44       91.20     15.82 o
   7  33  -6      229.52      270.35     38.67 o
   9  33  -6      141.28      190.12     28.57 o
  11  33  -6       40.50       -7.40     38.42 o
  -4  34  -6       33.77       61.60     31.62 o
  -2  34  -6      166.29      108.20     19.81 o
   0  34  -6      325.93      330.90     29.37 o
   2  34  -6      115.73      114.85     17.18 o
   4  34  -6      209.50      241.34     19.51 o
   6  34  -6      295.67      296.40     28.94 o
   8  34  -6      105.86      136.33     26.97 o
  10  34  -6      149.62       90.28     34.33 o
  -3  35  -6      109.79       99.35     30.86 o
  -1  35  -6       56.41       54.04     18.06 o
   1  35  -6      504.48      517.94     37.35 o
   3  35  -6       71.06       80.90     16.47 o
   5  35  -6      178.26      164.95     17.99 o
   7  35  -6       70.17       49.49     23.53 o
   9  35  -6      236.40      225.97     28.66 o
  -2  36  -6       47.17       34.91     18.92 o
   0  36  -6      553.02      559.73     62.71 o
   2  36  -6      114.60      136.20     31.01 o
   4  36  -6      244.63      244.04     20.59 o
   6  36  -6      741.41      728.33     49.67 o
   8  36  -6       24.21       10.28     24.62 o
  -3  37  -6       26.40      -30.02     32.58 o
  -1  37  -6      122.62      115.82     24.27 o
   1  37  -6      134.42      174.26     24.02 o
   3  37  -6      448.58      408.52     25.92 o
   5  37  -6       90.32       83.98     17.08 o
   7  37  -6      103.44      124.70     26.95 o
   9  37  -6      118.60       93.46     45.03 o
  -2  38  -6       79.37       74.23     29.11 o
   0  38  -6      104.95      122.91     30.82 o
   2  38  -6      270.88      279.89     27.21 o
   4  38  -6      308.50      323.88     23.45 o
   6  38  -6      214.62      219.52     27.92 o
   8  38  -6      127.80      145.68     27.19 o
  -1  39  -6       82.21       91.44     28.84 o
   1  39  -6      152.37      167.06     23.82 o
   3  39  -6       52.03       60.00     21.26 o
   5  39  -6       89.16      112.87     18.16 o
   7  39  -6       41.33       72.20     31.71 o
   9  39  -6       30.15       54.99     42.43 o
  -2  40  -6       32.40        9.76     24.15 o
   0  40  -6       51.68        7.32     21.93 o
   2  40  -6      157.06      175.75     24.68 o
   4  40  -6       18.68       41.50     30.38 o
   6  40  -6      106.57      120.28     38.86 o
   8  40  -6       99.11       98.67     27.95 o
  -1  41  -6       65.03       68.88     41.14 o
   1  41  -6       33.87       42.43     22.38 o
   3  41  -6        7.79        8.30     23.54 o
   5  41  -6       37.18       45.28     20.76 o
   7  41  -6       48.69       12.53     25.46 o
   0  42  -6       17.33        8.74     21.77 o
   2  42  -6      138.04      171.96     25.57 o
   4  42  -6      126.53      128.61     22.95 o
   6  42  -6       33.26       44.60     36.58 o
   8  42  -6      161.58      253.63     49.98 o
  -1  43  -6       15.36       44.60     30.68 o
   1  43  -6      165.41      153.80     24.90 o
   3  43  -6       31.93       60.15     22.08 o
   5  43  -6      181.14      186.80     24.57 o
   7  43  -6       28.76       63.98     41.97 o
   0  44  -6       99.90      153.31     33.27 o
   2  44  -6        7.61       22.53     26.29 o
   4  44  -6       47.59       65.95     44.75 o
   6  44  -6       19.69       53.11     37.37 o
   1  45  -6       30.37       14.26     29.18 o
   3  45  -6      114.18       89.34     29.16 o
   5  45  -6       28.72       15.17     26.36 o
   2  46  -6       33.95       49.04     29.00 o
   4  46  -6       31.71       43.87     26.72 o
   3  47  -6       13.99       15.15     28.74 o
  -7   1  -5       56.72       43.56     16.78 o
  -5   1  -5        4.50       -0.42     12.72 o
  -3   1  -5      822.69      808.92     36.81 o
  -1   1  -5      764.83      729.19     27.77 o
   1   1  -5       84.76       66.11     19.56 o
   3   1  -5    10745.76    11143.16    559.12 o
   7   1  -5     2346.31     2376.91    103.05 o
   9   1  -5     1306.14     1265.25     51.41 o
  11   1  -5       73.60       93.79     14.73 o
  13   1  -5       68.57       98.64     31.57 o
  -8   2  -5        5.82        8.74     17.63 o
  -6   2  -5      262.98      262.84     21.78 o
  -4   2  -5     1098.68     1012.75     43.45 o
  -2   2  -5     1428.76     1420.44     59.24 o
   0   2  -5     2495.57     2344.26     79.90 o
   2   2  -5     2946.46     2921.67    101.69 o
   4   2  -5     2845.71     2822.40    136.36 o
   6   2  -5     4244.12     4226.61    214.44 o
   8   2  -5      131.73      143.49     12.83 o
  10   2  -5      763.29      718.49     33.87 o
  12   2  -5      265.64      352.97     37.64 o
  14   2  -5       13.02       33.00     71.39 o
  -7   3  -5      126.57      138.32     18.79 o
  -5   3  -5      269.98      267.13     22.33 o
  -3   3  -5      350.08      340.76     19.30 o
  -1   3  -5     1523.44     1533.82     48.93 o
   1   3  -5     4625.58     4601.92    239.80 o
   3   3  -5     1687.47     1677.67     84.25 o
   7   3  -5     1396.47     1447.41     89.05 o
   9   3  -5      558.13      575.03     27.27 o
  11   3  -5      377.32      380.82     22.10 o
  13   3  -5       71.20       79.48     32.26 o
  -8   4  -5       28.70       16.92     17.44 o
  -6   4  -5      202.39      183.68     19.23 o
  -4   4  -5      158.58      158.65     12.95 o
  -2   4  -5     3843.29     3881.03    147.81 o
   0   4  -5     1051.67     1106.99     35.53 o
   2   4  -5     6406.14     6250.50    250.74 o
   4   4  -5    11897.61    12004.01    580.72 o
   6   4  -5       59.79       66.35     11.70 o
   8   4  -5     3908.98     3827.21    143.71 o
  10   4  -5      625.24      704.53     33.19 o
  12   4  -5       33.19       18.01     45.49 o
  14   4  -5       64.23       93.77     33.87 o
  -7   5  -5       24.33       18.73     41.22 o
  -5   5  -5      338.49      359.87     25.52 o
  -3   5  -5      637.57      681.96     31.78 o
  -1   5  -5     4432.46     4453.24    137.63 o
   1   5  -5     4843.78     5033.39    174.95 o
   3   5  -5      225.46      229.85     15.63 o
   7   5  -5     1480.42     1492.59     66.60 o
   9   5  -5      180.64      151.22     15.19 o
  11   5  -5      372.19      345.98     21.34 o
  13   5  -5       16.23       52.15     30.48 o
  -8   6  -5       25.86       37.93     17.46 o
  -6   6  -5       11.70       23.74     15.34 o
  -4   6  -5       31.89       39.72     10.54 o
  -2   6  -5      867.92      841.10     31.70 o
   0   6  -5      518.46      487.03     17.76 o
   2   6  -5      910.01      951.70     40.57 o
   4   6  -5      165.88      133.69     17.80 o
   6   6  -5       20.89       19.55     15.36 o
   8   6  -5      246.71      250.51     16.98 o
  10   6  -5       87.03       72.63     18.70 o
  12   6  -5       49.39       79.64     52.38 o
  14   6  -5        0.04       28.95     33.68 o
  -7   7  -5       43.42       41.31     16.80 o
  -5   7  -5       79.78       97.81     18.03 o
  -3   7  -5      634.10      600.04     26.17 o
  -1   7  -5      750.06      727.23     22.04 o
   1   7  -5     4787.91     4795.51    147.49 o
   3   7  -5      324.93      319.53     15.96 o
   7   7  -5     2146.41     2234.76     97.47 o
   9   7  -5       24.89       21.41     11.29 o
  11   7  -5      389.33      418.03     23.60 o
  13   7  -5       56.30       60.05     31.47 o
  -8   8  -5       57.55       76.02     18.74 o
  -6   8  -5       91.89       69.14     16.05 o
  -4   8  -5      131.63      153.22     13.25 o
  -2   8  -5     3051.97     2808.26     94.74 o
   0   8  -5      521.31      516.47     17.42 o
   2   8  -5     1423.57     1458.12     75.41 o
   4   8  -5     5160.75     5041.73    335.47 o
   6   8  -5      633.43      632.59     38.96 o
   8   8  -5     1465.24     1395.88     55.40 o
  10   8  -5      329.28      364.48     20.90 o
  12   8  -5       42.42       36.40     27.72 o
  14   8  -5       49.74       42.48     31.99 o
  -7   9  -5      106.48      114.33     18.58 o
  -5   9  -5      185.25      153.45     17.78 o
  -3   9  -5      894.66      965.33     42.93 o
  -1   9  -5     1938.31     1894.58     64.14 o
   1   9  -5     1281.55     1304.41     41.28 o
   3   9  -5     6372.42     6030.55    242.63 o
   7   9  -5     1584.55     1564.08     69.71 o
   9   9  -5     1075.81     1112.99     46.44 o
  11   9  -5      137.77      126.07     19.06 o
  13   9  -5      330.93      334.03     38.41 o
  -8  10  -5       42.38       29.97     17.93 o
  -6  10  -5       79.27      121.11     17.65 o
  -4  10  -5     1148.72     1124.39     56.97 o
  -2  10  -5      815.70      807.87     29.94 o
   0  10  -5     5776.02     5657.33    170.36 o
   2  10  -5     6197.04     6367.98    323.54 o
   4  10  -5     1292.74     1342.67     87.96 o
   6  10  -5     5513.70     5382.44    274.76 o
   8  10  -5     1134.10     1173.36     47.82 o
  10  10  -5      947.82      876.54     39.30 o
  12  10  -5      130.25      129.21     20.84 o
  14  10  -5        4.68       -3.89     30.65 o
  -7  11  -5       20.01       46.80     17.38 o
  -5  11  -5       48.13       52.99     15.36 o
  -3  11  -5      362.50      384.92     21.06 o
  -1  11  -5     1093.55     1198.00     46.04 o
   1  11  -5      526.55      518.12     21.35 o
   3  11  -5     1264.09     1388.26     52.39 o
   7  11  -5     1457.97     1385.20     62.41 o
   9  11  -5      770.45      723.45     33.77 o
  11  11  -5       44.89       71.49     18.11 o
  13  11  -5       29.48       39.09     28.96 o
  -8  12  -5       38.01       47.19     28.08 o
  -6  12  -5        0.11       16.44     16.38 o
  -4  12  -5       41.38       47.96     14.48 o
  -2  12  -5      653.88      696.78     26.91 o
   0  12  -5      643.60      631.55     26.81 o
   2  12  -5      989.01      940.25     50.48 o
   4  12  -5      692.13      704.77     64.10 o
   6  12  -5      818.42      857.75     50.60 o
   8  12  -5      384.21      392.63     23.30 o
  10  12  -5      327.48      344.64     24.99 o
  12  12  -5       68.64      108.00     24.25 o
  14  12  -5       16.73       63.37     44.52 o
  -7  13  -5       97.81      105.78     18.56 o
  -5  13  -5       26.49       17.68     26.13 o
  -3  13  -5      824.77      806.27     38.08 o
  -1  13  -5     1749.63     1720.57     62.36 o
   1  13  -5      718.94      767.61     29.48 o
   3  13  -5     6022.68     6066.61    217.84 o
   5  13  -5      693.36      714.66     56.45 o
   7  13  -5      403.51      377.54     22.83 o
   9  13  -5      617.64      675.79     32.00 o
  11  13  -5       35.09       30.35     17.76 o
  13  13  -5       13.26       69.88     28.67 o
  -8  14  -5       52.30       41.52     18.84 o
  -6  14  -5       28.08       28.88     30.28 o
  -4  14  -5      390.86      347.39     37.12 o
  -2  14  -5      520.61      491.11     20.45 o
   0  14  -5     1064.22     1022.09     37.11 o
   2  14  -5     2074.46     2032.32     85.11 o
   4  14  -5      382.87      373.07     39.60 o
   6  14  -5     1030.82     1031.28     46.41 o
   8  14  -5      269.01      305.00     20.45 o
  10  14  -5      431.71      403.88     22.78 o
  12  14  -5       20.45       23.10     24.07 o
  14  14  -5        8.47       27.26     43.08 o
  -7  15  -5       29.27       50.02     17.60 o
  -5  15  -5      472.49      485.31     31.26 o
  -3  15  -5      249.28      262.73     17.85 o
  -1  15  -5     4128.71     4129.38    169.67 o
   1  15  -5     4546.82     4259.49    148.73 o
   3  15  -5      203.04      215.57     12.64 o
   5  15  -5     6126.59     5979.28    306.47 o
   7  15  -5     3143.53     3186.01    141.20 o
   9  15  -5      146.93      132.92     14.42 o
  11  15  -5      244.48      290.88     24.67 o
  13  15  -5      108.82      109.91     46.57 o
  -8  16  -5      174.32      210.71     22.68 o
  -6  16  -5      122.42      120.88     18.52 o
  -4  16  -5      316.39      331.16     23.96 o
  -2  16  -5     2131.82     2130.67     79.23 o
   0  16  -5      971.71      942.70     39.32 o
   2  16  -5     3097.01     3175.82    127.76 o
   4  16  -5     4618.75     4713.72    248.38 o
   6  16  -5      162.20      182.83     15.12 o
   8  16  -5      647.25      618.00     33.61 o
  10  16  -5      204.19      240.93     18.15 o
  12  16  -5      141.70      100.18     25.10 o
  -7  17  -5        3.29        3.97     17.23 o
  -5  17  -5       42.89       42.88     15.76 o
  -3  17  -5      210.21      229.13     18.05 o
  -1  17  -5      398.89      418.31     21.46 o
   1  17  -5      458.52      497.45     21.97 o
   3  17  -5      665.42      631.96     29.13 o
   5  17  -5     1522.19     1551.57     76.56 o
   7  17  -5      295.71      290.58     19.58 o
   9  17  -5      804.16      767.35     39.38 o
  11  17  -5       16.01       20.25     20.48 o
  13  17  -5       30.49       48.54     41.66 o
  -8  18  -5        6.14       39.30     27.54 o
  -6  18  -5       81.92       64.91     24.51 o
  -4  18  -5      389.10      403.24     36.28 o
  -2  18  -5       26.50       31.74     10.63 o
   0  18  -5     2361.73     2421.19     87.58 o
   2  18  -5     1172.89     1161.99     45.57 o
   4  18  -5     1761.17     1780.55     75.17 o
   6  18  -5     1673.93     1676.11     74.63 o
   8  18  -5      109.41      139.10     20.70 o
  10  18  -5      376.53      380.86     25.31 o
  12  18  -5       13.46        3.30     22.99 o
  -7  19  -5        8.11      -20.26     24.54 o
  -5  19  -5      132.29      120.08     24.59 o
  -3  19  -5      591.49      535.10     38.06 o
  -1  19  -5      273.50      281.91     17.57 o
   1  19  -5      922.51      892.58     36.96 o
   3  19  -5     1068.66     1144.20     51.33 o
   5  19  -5     1671.43     1703.11     88.47 o
   7  19  -5      185.72      157.10     16.47 o
   9  19  -5      428.52      340.98     23.96 o
  11  19  -5       50.97       56.19     21.80 o
  13  19  -5        0.78       89.08     45.41 o
  -6  20  -5      183.27      215.28     31.77 o
  -4  20  -5      279.62      299.60     33.88 o
  -2  20  -5       62.62       62.27     12.26 o
   0  20  -5     2230.91     2126.08     76.23 o
   2  20  -5     1466.12     1374.43     52.07 o
   4  20  -5     1390.86     1393.10     61.99 o
   6  20  -5     1088.44     1125.70     50.02 o
   8  20  -5      454.32      417.46     45.47 o
  10  20  -5      185.39      219.60     21.45 o
  12  20  -5      154.03      185.42     28.36 o
  -7  21  -5       68.29       87.76     26.78 o
  -5  21  -5       10.22      -16.87     21.63 o
  -3  21  -5      818.05      863.55     39.36 o
  -1  21  -5      952.87      924.25     45.64 o
   1  21  -5      181.05      187.38     11.76 o
   3  21  -5     3827.55     3605.19    157.12 o
   5  21  -5     1252.48     1308.65     57.50 o
   7  21  -5     1391.86     1348.25     63.53 o
   9  21  -5     1291.32     1294.29     61.93 o
  11  21  -5       13.27        2.86     21.61 o
  13  21  -5       40.56      -27.81     42.63 o
  -6  22  -5       16.90       15.39     25.33 o
  -4  22  -5      759.35      730.43     58.12 o
  -2  22  -5      166.40      195.37     15.82 o
   0  22  -5      642.82      638.23     25.64 o
   2  22  -5     2080.85     2023.93     72.53 o
   4  22  -5     1476.66     1448.77     61.75 o
   6  22  -5      606.07      608.15     34.57 o
   8  22  -5      190.79      213.96     19.09 o
  10  22  -5      404.82      370.25     33.21 o
  12  22  -5       59.30       38.36     25.76 o
  -7  23  -5       64.60       80.76     28.19 o
  -5  23  -5      319.71      304.25     36.48 o
  -3  23  -5       42.07       20.57     16.71 o
  -1  23  -5      960.35     1007.01     45.66 o
   1  23  -5     1349.89     1290.46     50.38 o
   3  23  -5        6.58        3.91     10.29 o
   5  23  -5     2778.62     2721.82    121.56 o
   7  23  -5      562.86      620.53     34.78 o
   9  23  -5        5.94       -8.61     15.42 o
  11  23  -5      182.89      209.96     28.36 o
  13  23  -5       76.20       51.92     44.35 o
  -6  24  -5       56.89       98.30     27.74 o
  -4  24  -5       58.82       69.44     23.84 o
  -2  24  -5      859.52      974.93     42.11 o
   0  24  -5      483.43      489.74     20.64 o
   2  24  -5     1430.31     1464.20     52.73 o
   4  24  -5     3226.94     3200.72    129.85 o
   6  24  -5       29.98       60.70     16.34 o
   8  24  -5      631.43      619.24     34.41 o
  10  24  -5      112.11      123.83     25.27 o
  12  24  -5        7.12       11.64     25.76 o
  -7  25  -5       23.51       48.12     27.47 o
  -5  25  -5      126.97       83.60     26.46 o
  -3  25  -5        9.46       15.37     17.43 o
  -1  25  -5       71.01       67.24     13.27 o
   1  25  -5      126.67      115.73     11.85 o
   3  25  -5      489.91      481.36     23.44 o
   5  25  -5       49.18       37.79     11.13 o
   7  25  -5      176.06      154.77     16.95 o
   9  25  -5       48.49       28.42     16.93 o
  11  25  -5       15.31       -6.95     24.04 o
  13  25  -5       12.21       77.45     41.55 o
  -6  26  -5        1.21      -18.04     24.85 o
  -4  26  -5       61.12      100.11     26.16 o
  -2  26  -5      876.48      884.47     41.50 o
   0  26  -5      105.24      103.32     11.95 o
   2  26  -5     1132.59     1168.38     50.44 o
   4  26  -5     2948.40     2956.76    125.60 o
   6  26  -5       25.87       49.41     18.05 o
   8  26  -5      602.60      607.48     38.88 o
  10  26  -5      407.92      531.65     40.04 o
  12  26  -5       19.32       18.86     24.05 o
  -7  27  -5       40.25       49.30     29.45 o
  -5  27  -5      165.68      189.73     32.74 o
  -3  27  -5      289.77      316.73     26.12 o
  -1  27  -5      551.67      564.07     48.13 o
   1  27  -5     2877.91     2779.72    101.02 o
   3  27  -5      124.02      142.10     17.31 o
   5  27  -5     1329.52     1267.04     54.17 o
   7  27  -5      846.97      870.61     44.89 o
   9  27  -5      148.44      145.56     25.42 o
  11  27  -5      252.91      257.03     30.88 o
  -6  28  -5       31.48        7.72     28.04 o
  -4  28  -5      132.24      192.02     29.63 o
  -2  28  -5      376.07      360.48     21.70 o
   0  28  -5      503.93      552.61     29.39 o
   2  28  -5       43.65       53.76     14.84 o
   4  28  -5     1227.05     1266.82     52.98 o
   6  28  -5      312.48      326.30     26.97 o
   8  28  -5      443.32      454.67     28.98 o
  10  28  -5       32.54       19.74     21.91 o
  12  28  -5       67.27       93.86     26.91 o
  -5  29  -5       16.10       57.86     28.02 o
  -3  29  -5      545.45      604.81     60.17 o
  -1  29  -5      447.53      447.34     25.42 o
   1  29  -5      489.16      516.77     23.19 o
   3  29  -5     2622.03     2591.72    107.63 o
   5  29  -5      117.35      120.21     14.77 o
   7  29  -5      392.76      367.21     25.12 o
   9  29  -5      604.34      600.01     35.67 o
  11  29  -5       22.41        7.99     24.38 o
  -6  30  -5        8.68       34.16     29.56 o
  -4  30  -5      113.46      150.38     30.58 o
  -2  30  -5       12.68        3.41     14.50 o
   0  30  -5      114.25      176.79     19.99 o
   2  30  -5      499.37      484.05     26.71 o
   4  30  -5       86.54       87.76     13.80 o
   6  30  -5      684.29      634.42     42.16 o
   8  30  -5      216.60      216.25     21.73 o
  10  30  -5       88.90       74.68     23.79 o
  12  30  -5       55.45       75.08     27.73 o
  -5  31  -5       10.83      -10.26     26.79 o
  -3  31  -5       48.44       80.50     30.35 o
  -1  31  -5       47.76       57.31     15.18 o
   1  31  -5       74.42       75.39     12.84 o
   3  31  -5        8.84       18.04     13.43 o
   5  31  -5       19.71       27.54     13.51 o
   7  31  -5       31.87       27.89     16.20 o
   9  31  -5       57.98       85.67     19.15 o
  11  31  -5       10.97      -24.22     24.22 o
  -6  32  -5       17.84      -11.85     27.93 o
  -4  32  -5       99.93      133.85     31.34 o
  -2  32  -5        8.79        7.07     15.16 o
   0  32  -5      441.08      410.14     24.23 o
   2  32  -5      383.92      357.88     23.15 o
   4  32  -5      122.06      130.73     15.59 o
   6  32  -5      818.78      837.49     52.82 o
   8  32  -5       10.01       24.39     17.74 o
  10  32  -5       56.46       87.12     25.65 o
  -5  33  -5        7.14       -6.25     30.17 o
  -3  33  -5      126.46      141.04     33.84 o
  -1  33  -5      390.34      377.84     24.03 o
   1  33  -5       57.50       54.09     21.83 o
   3  33  -5     1539.76     1522.81     68.09 o
   5  33  -5       12.52       22.26     13.62 o
   7  33  -5      373.76      340.51     63.24 o
   9  33  -5      311.47      275.75     31.03 o
  11  33  -5       26.29       47.29     26.75 o
  -4  34  -5       85.07      122.07     31.98 o
  -2  34  -5      302.20      342.55     34.49 o
   0  34  -5       65.83       74.43     15.89 o
   2  34  -5      554.93      577.27     46.14 o
   4  34  -5      376.39      363.92     22.80 o
   6  34  -5      113.78      103.28     21.43 o
   8  34  -5      172.13      230.78     38.93 o
  10  34  -5       39.48       -6.45     32.70 o
  -5  35  -5       16.80       16.51     31.89 o
  -3  35  -5       44.85       13.81     21.65 o
  -1  35  -5      160.26      181.27     18.84 o
   1  35  -5      641.82      613.18     42.33 o
   3  35  -5       61.18       58.23     15.64 o
   5  35  -5      797.63      764.99     38.92 o
   7  35  -5      354.58      335.40     31.00 o
   9  35  -5       42.73       67.63     34.44 o
  -4  36  -5        3.51       -6.15     30.13 o
  -2  36  -5      187.83      200.44     20.18 o
   0  36  -5       79.44       61.68     16.82 o
   2  36  -5      191.27      163.63     21.50 o
   4  36  -5      135.49      152.30     17.78 o
   6  36  -5        6.68       21.26     21.15 o
   8  36  -5      117.40       74.46     25.63 o
  10  36  -5        5.90       70.81     37.10 o
  -3  37  -5       36.06       20.03     28.21 o
  -1  37  -5       20.46       -0.38     16.44 o
   1  37  -5       22.47       23.42     19.12 o
   3  37  -5       53.81       47.36     18.81 o
   5  37  -5       22.29        8.49     15.39 o
   7  37  -5       36.64       32.03     31.86 o
   9  37  -5       14.05      -28.33     33.71 o
  -4  38  -5       14.14        4.30     31.87 o
  -2  38  -5      339.39      333.33     24.32 o
   0  38  -5        9.37       15.07     20.36 o
   2  38  -5      171.11      187.36     25.41 o
   4  38  -5      258.47      278.77     25.57 o
   6  38  -5       72.52       95.47     36.67 o
   8  38  -5      138.71      147.80     27.65 o
  -3  39  -5       40.17       21.62     32.89 o
  -1  39  -5       13.09       27.15     17.05 o
   1  39  -5      186.69      154.33     27.79 o
   3  39  -5      164.62      171.04     22.28 o
   5  39  -5      127.95      145.35     26.64 o
   7  39  -5       67.48      105.49     24.77 o
  -4  40  -5       98.17       79.83     34.65 o
  -2  40  -5       62.03       70.85     18.78 o
   0  40  -5      232.22      238.15     26.34 o
   2  40  -5      284.84      239.92     27.08 o
   4  40  -5      223.34      230.19     24.63 o
   6  40  -5      378.82      462.29     53.96 o
   8  40  -5       25.16       11.97     38.53 o
  -3  41  -5       54.22       34.60     25.12 o
  -1  41  -5      101.67      107.24     18.81 o
   1  41  -5       36.18       53.57     22.55 o
   3  41  -5      149.56      125.93     22.67 o
   5  41  -5       59.31       70.05     30.94 o
   7  41  -5       67.61       48.06     39.18 o
  -2  42  -5       74.54       47.44     18.62 o
   0  42  -5       48.31       13.08     20.91 o
   2  42  -5      189.36      201.76     28.06 o
   4  42  -5       42.55       70.66     21.10 o
   6  42  -5        3.99       -5.85     33.42 o
   8  42  -5       36.54       85.49     38.30 o
  -1  43  -5      162.71      191.63     24.95 o
   1  43  -5       34.33        8.06     20.49 o
   3  43  -5      116.75       93.28     21.81 o
   5  43  -5      120.85      131.00     22.58 o
   7  43  -5       36.77       30.77     36.71 o
  -2  44  -5       13.06       -1.77     21.75 o
   0  44  -5       76.90       61.03     28.13 o
   2  44  -5       82.43       61.03     21.82 o
   4  44  -5       37.45       52.71     21.16 o
   6  44  -5       52.94       45.18     35.73 o
  -1  45  -5      111.72      114.64     24.47 o
   1  45  -5      105.15      114.31     23.52 o
   3  45  -5       11.05       29.58     35.38 o
   5  45  -5       83.64       82.15     32.47 o
   7  45  -5       65.36       33.56     40.04 o
   0  46  -5       31.15       31.70     31.12 o
   2  46  -5      147.08      152.79     50.51 o
   4  46  -5      244.70      275.69     27.24 o
   6  46  -5       18.46       28.71     39.04 o
   1  47  -5      117.18      124.34     31.23 o
   3  47  -5        7.99       25.13     21.65 o
   5  47  -5       85.41      102.54     22.21 o
   2  48  -5       31.25       -5.87     27.23 o
   4  48  -5       10.64       33.40     27.22 o
   3  49  -5      104.07      127.18     30.99 o
  -8   0  -4       39.98       22.04     22.94 o
  -6   0  -4      975.93     1016.21     72.36 o
  -4   0  -4       41.55       27.81     10.16 o
  -2   0  -4     4912.97     4697.10    193.82 o
   0   0  -4    12534.00    12725.75    814.54 o
   2   0  -4     5264.22     5482.45    390.13 o
   6   0  -4      207.80      160.68     15.09 o
   8   0  -4     2320.08     2200.83    118.74 o
  10   0  -4      129.39      174.05     21.51 o
  12   0  -4       40.42       82.29     43.73 o
  14   0  -4       14.91       52.47     51.29 o
  -9   1  -4      154.26      186.92     20.00 o
  -7   1  -4       64.47       67.61     15.36 o
  -5   1  -4      970.11      957.26     51.52 o
  -3   1  -4     4293.63     4216.06    139.29 o
  -1   1  -4     2223.71     2172.04     66.50 o
   1   1  -4    12183.66    12435.73    424.77 o
   3   1  -4     8622.38     8794.43    642.00 o
   5   1  -4    13406.07    13373.16    493.44 o
   7   1  -4     2733.70     2642.30     99.71 o
   9   1  -4      663.60      613.45     28.58 o
  11   1  -4      831.27      828.17     83.63 o
  13   1  -4      187.15      240.07     41.19 o
  -8   2  -4       53.53       69.50     16.35 o
  -6   2  -4        5.91       -1.32     13.22 o
  -4   2  -4      534.61      571.31     24.17 o
  -2   2  -4      441.43      434.23     15.45 o
   0   2  -4    15205.87    15609.38    632.36 o
   2   2  -4     6874.44     6849.94    339.40 o
   6   2  -4     4666.61     4486.15    195.02 o
   8   2  -4     2200.24     2179.47     83.31 o
  10   2  -4       83.32       59.07     12.12 o
  12   2  -4      116.06      174.41     55.41 o
  14   2  -4        5.13       31.18     35.91 o
  -9   3  -4        2.85       -0.67     16.25 o
  -7   3  -4      104.39       71.38     20.77 o
  -5   3  -4      690.83      714.12     39.44 o
  -3   3  -4      278.13      260.24     14.56 o
  -1   3  -4     6998.19     7165.08    228.92 o
   1   3  -4    11237.48    11518.79    389.42 o
   3   3  -4     4535.42     4536.96    218.16 o
   5   3  -4    12583.58    12988.44    546.26 o
   7   3  -4     2276.21     2199.56     95.25 o
   9   3  -4      537.75      535.48     25.25 o
  11   3  -4        0.82       46.19     26.33 o
  13   3  -4       66.59       40.35     36.60 o
  -8   4  -4       27.42       63.22     16.75 o
  -6   4  -4      102.96       84.24     14.96 o
  -4   4  -4      798.79      781.11     34.60 o
  -2   4  -4      824.71      854.69     28.70 o
   0   4  -4     2939.42     3007.71    110.35 o
   2   4  -4      401.24      448.10     25.96 o
   4   4  -4     9398.99     8218.38    626.00 o
   6   4  -4      461.08      493.78     26.69 o
   8   4  -4     1068.66     1005.07     41.51 o
  10   4  -4       69.99       87.02     14.25 o
  12   4  -4      254.69      267.81     36.29 o
  14   4  -4        6.74       19.72     34.75 o
  -9   5  -4      134.81      104.38     18.23 o
  -7   5  -4      306.76      357.60     25.25 o
  -5   5  -4       90.68       74.80     13.68 o
  -3   5  -4     1535.30     1571.55     64.85 o
  -1   5  -4    15905.83    16109.15    499.12 o
   1   5  -4     1406.20     1537.31     53.88 o
   3   5  -4    14051.18    13885.84    738.11 o
   5   5  -4     2986.29     2965.78    126.44 o
   7   5  -4     1854.83     1961.08     85.77 o
   9   5  -4     2742.20     2726.00    103.78 o
  11   5  -4       89.86       91.29     26.76 o
  13   5  -4       37.45       12.90     32.14 o
  -8   6  -4       89.22       93.30     16.92 o
  -6   6  -4      140.51      150.74     16.93 o
  -4   6  -4     4029.96     3860.63    146.04 o
  -2   6  -4     1768.61     1736.71     54.06 o
   0   6  -4     7714.55     7560.91    279.40 o
   2   6  -4    14315.57    14226.82    487.80 o
   4   6  -4       88.34      102.50     19.73 o
   6   6  -4     9797.03     9558.84    412.45 o
   8   6  -4      246.31      256.87     15.32 o
  10   6  -4      517.85      506.78     27.05 o
  12   6  -4      138.64      146.61     31.25 o
  14   6  -4       30.00      -29.56     33.98 o
  -9   7  -4        8.04       -2.75     16.74 o
  -7   7  -4      147.05      143.28     17.67 o
  -5   7  -4      680.86      730.67     40.26 o
  -3   7  -4      977.01      926.89     35.29 o
  -1   7  -4     2515.13     2434.30     77.83 o
   1   7  -4     2909.06     2712.85     93.82 o
   3   7  -4     3527.97     3753.76    213.31 o
   5   7  -4     4526.82     4426.76    187.63 o
   7   7  -4     3250.95     3373.54    146.05 o
   9   7  -4      559.26      560.19     26.50 o
  11   7  -4      340.36      425.15     38.41 o
  13   7  -4      159.43      226.40     38.85 o
  -8   8  -4       91.62      130.96     18.40 o
  -6   8  -4      322.62      331.51     22.69 o
  -4   8  -4       38.46       21.44     17.26 o
  -2   8  -4     4005.60     3949.47    131.57 o
   0   8  -4     2425.05     2352.75     78.22 o
   2   8  -4     9330.31     9399.64    319.99 o
   4   8  -4    14783.06    14928.19    755.09 o
   6   8  -4     1378.50     1477.36     56.72 o
   8   8  -4     1329.66     1274.55     50.77 o
  10   8  -4      229.84      243.27     16.84 o
  12   8  -4       41.99       41.11     53.52 o
  14   8  -4       27.72       13.71     33.57 o
  -9   9  -4       18.85       20.96     17.72 o
  -7   9  -4       73.05       77.45     15.48 o
  -5   9  -4      109.33      126.98     14.60 o
  -3   9  -4      521.02      535.15     23.32 o
   1   9  -4     6982.32     7206.56    288.25 o
   3   9  -4     4041.55     4379.96    174.86 o
   5   9  -4     1662.35     1721.89     93.23 o
   7   9  -4     2127.65     2071.44     80.18 o
   9   9  -4      597.38      551.85     24.76 o
  11   9  -4       28.18       18.01     25.01 o
  13   9  -4       14.21       10.41     31.13 o
  -8  10  -4       53.39       48.92     25.46 o
  -6  10  -4      115.55      130.76     16.04 o
  -4  10  -4      708.62      617.20     33.06 o
  -2  10  -4      686.03      688.00     27.20 o
   0  10  -4     1153.21     1223.64     43.16 o
   2  10  -4      379.42      366.39     18.17 o
   4  10  -4     6812.78     7092.29    356.41 o
   6  10  -4      219.88      240.33     12.96 o
   8  10  -4      568.05      622.67     29.83 o
  10  10  -4      259.13      255.68     20.99 o
  12  10  -4       12.09        1.70     27.54 o
  14  10  -4       15.61       39.71     33.84 o
  -9  11  -4       93.18      123.92     19.49 o
  -7  11  -4       46.79       29.98     20.71 o
  -5  11  -4     1012.58     1000.44     54.24 o
  -3  11  -4     1017.69     1029.13     42.21 o
  -1  11  -4     1458.11     1450.36     47.06 o
   1  11  -4    11179.19    10806.80    434.23 o
   3  11  -4     1629.33     1632.25     62.46 o
   5  11  -4     7843.33     7740.13    411.44 o
   7  11  -4     4045.00     4073.88    149.58 o
   9  11  -4      161.34      161.33     16.83 o
  11  11  -4      719.65      771.26     43.71 o
  13  11  -4       59.93       50.03     33.22 o
  -8  12  -4       32.32       44.30     17.22 o
  -6  12  -4      683.56      642.63     37.01 o
  -4  12  -4      750.92      684.77     36.02 o
  -2  12  -4     3649.87     3547.46    122.06 o
   0  12  -4     7730.75     7933.23    242.52 o
   2  12  -4     6491.71     6751.35    316.79 o
   4  12  -4     9298.46     9152.40    451.63 o
   6  12  -4       16.83       15.80      9.70 o
   8  12  -4     5760.01     5444.26    199.88 o
  10  12  -4      530.24      538.40     30.34 o
  12  12  -4       62.67        2.46     28.33 o
  14  12  -4       72.14       84.69     50.63 o
  -9  13  -4       38.79       47.66     17.95 o
  -7  13  -4      239.31      229.85     25.56 o
  -5  13  -4       19.26        6.88     12.76 o
  -3  13  -4     4357.06     4457.74    158.65 o
  -1  13  -4     1711.87     1698.19     55.05 o
   1  13  -4     1211.25     1365.01     49.09 o
   3  13  -4     4773.53     4588.55    184.78 o
   5  13  -4     2505.47     2672.01    148.29 o
   7  13  -4      808.30      768.06     34.38 o
   9  13  -4      628.18      727.69     33.80 o
  11  13  -4      251.90      225.43     22.29 o
  13  13  -4        4.87        1.94     41.34 o
  -8  14  -4       63.84       80.37     17.89 o
  -6  14  -4      104.75      103.30     15.86 o
  -4  14  -4     1091.49     1085.24     57.34 o
  -2  14  -4      803.77      818.09     29.60 o
   0  14  -4     2460.43     2407.26     76.03 o
   2  14  -4     9321.28     9409.20    454.96 o
   4  14  -4     1508.52     1567.39     63.57 o
   6  14  -4     5955.37     6023.90    254.91 o
   8  14  -4      487.66      453.32     22.25 o
  10  14  -4      347.07      315.58     23.82 o
  12  14  -4      153.23      187.63     37.16 o
  14  14  -4       44.74       23.93     44.97 o
  -9  15  -4        0.00        8.22     17.93 o
  -7  15  -4       22.94       -0.85     15.14 o
  -5  15  -4      118.37      136.68     16.17 o
  -3  15  -4      429.67      391.62     16.27 o
  -1  15  -4     1130.40     1107.81     38.15 o
   1  15  -4      731.41      813.32     29.42 o
   3  15  -4     3098.03     3138.41    123.22 o
   5  15  -4      252.01      222.53     18.59 o
   7  15  -4      521.92      520.85     24.35 o
   9  15  -4      199.26      165.69     14.50 o
  11  15  -4       17.23       23.48     17.75 o
  13  15  -4       35.73       68.34     46.72 o
  -8  16  -4       25.02       32.95     17.42 o
  -6  16  -4       47.72       73.08     15.83 o
  -4  16  -4      164.73      173.27     29.39 o
  -2  16  -4      102.46      117.52      9.37 o
   0  16  -4      581.34      558.75     21.33 o
   2  16  -4     1879.71     1689.47     90.06 o
   4  16  -4     1073.05     1032.34     52.83 o
   6  16  -4      735.52      771.70     38.59 o
   8  16  -4      225.83      233.87     15.51 o
  10  16  -4       28.72       51.19     15.90 o
  12  16  -4       10.90       42.42     42.41 o
  -9  17  -4        5.24        1.62     17.85 o
  -7  17  -4      131.98      112.55     17.65 o
  -5  17  -4      479.42      426.93     27.51 o
  -3  17  -4     1244.48     1252.80     49.22 o
  -1  17  -4     6194.52     5966.55    183.05 o
   1  17  -4      849.68      901.82     33.11 o
   3  17  -4    13447.74    13353.43    638.64 o
   5  17  -4     5262.35     5361.07    290.80 o
   7  17  -4     1895.98     1821.13     80.24 o
   9  17  -4     1061.05     1088.97     45.64 o
  11  17  -4       81.35       72.74     40.28 o
  13  17  -4      242.97      307.22     54.21 o
  -8  18  -4      115.00      101.10     18.66 o
  -6  18  -4       77.51      101.47     16.56 o
  -4  18  -4      383.22      337.43     25.64 o
  -2  18  -4      899.67      901.28     30.79 o
   0  18  -4     3769.01     3833.95    130.93 o
   2  18  -4     4274.51     4238.72    198.89 o
   4  18  -4      507.50      506.06     26.33 o
   6  18  -4     3517.90     3645.33    151.59 o
   8  18  -4      428.05      510.55     26.59 o
  10  18  -4      521.54      533.22     36.82 o
  12  18  -4       93.77       62.44     42.91 o
  -9  19  -4       21.60       30.98     19.10 o
  -7  19  -4       87.74       84.37     17.12 o
  -5  19  -4      290.65      274.33     21.14 o
  -3  19  -4     2949.35     2924.30    122.09 o
  -1  19  -4     1088.80     1146.27     39.98 o
   1  19  -4     6220.23     6048.97    215.35 o
   3  19  -4     2462.06     2510.24    127.11 o
   5  19  -4     3156.52     3105.72    127.71 o
   7  19  -4     3369.00     3449.13    143.57 o
   9  19  -4      179.50      163.03     17.71 o
  11  19  -4      495.98      553.57     38.83 o
  13  19  -4       47.52       26.44     44.91 o
  -8  20  -4       14.34       17.78     18.00 o
  -6  20  -4      394.47      371.92     26.07 o
  -4  20  -4       24.72       39.04     11.97 o
  -2  20  -4     1457.74     1447.94     64.70 o
   0  20  -4     4064.51     4091.55    138.52 o
   2  20  -4     2002.79     1921.00    141.02 o
   4  20  -4     2259.61     2144.90     87.28 o
   6  20  -4      375.65      351.40     21.34 o
   8  20  -4     1826.96     1733.80     79.51 o
  10  20  -4      156.55      168.72     24.26 o
  12  20  -4       90.21      101.26     44.68 o
  -7  21  -4       11.16       42.09     16.95 o
  -5  21  -4       78.75       61.03     15.98 o
  -3  21  -4      363.49      384.60     26.01 o
  -1  21  -4      191.46      168.49     10.63 o
   1  21  -4      630.46      634.21     26.99 o
   3  21  -4      446.37      363.89     35.11 o
   5  21  -4     1643.54     1600.47     62.30 o
   7  21  -4      515.25      476.53     26.22 o
   9  21  -4       61.74       66.03     15.88 o
  11  21  -4      243.39      187.25     27.56 o
  13  21  -4       12.52        1.10     44.71 o
  -8  22  -4      133.83      194.02     30.60 o
  -6  22  -4       44.71       37.73     20.30 o
  -4  22  -4      404.07      489.23     32.36 o
  -2  22  -4      863.64      897.91     39.92 o
   0  22  -4     1382.05     1472.99     46.59 o
   2  22  -4     2755.31     2602.07    105.22 o
   4  22  -4      711.17      655.18     28.81 o
   6  22  -4      361.32      367.69     37.56 o
   8  22  -4       82.99      123.46     16.65 o
  10  22  -4       16.17       15.28     21.89 o
  12  22  -4       35.34       41.30     42.76 o
  -7  23  -4      119.07      104.13     26.49 o
  -5  23  -4      239.15      202.22     27.18 o
  -3  23  -4     1195.29     1136.08     64.85 o
  -1  23  -4      107.68      120.79     12.30 o
   1  23  -4     6153.53     6308.37    215.78 o
   3  23  -4      295.03      282.58     17.67 o
   5  23  -4     3007.30     3010.67    111.49 o
   7  23  -4     2487.20     2439.32    106.07 o
   9  23  -4      595.84      610.63     33.93 o
  11  23  -4      124.38      146.66     25.04 o
  13  23  -4        1.20       43.95     42.61 o
  -8  24  -4       25.27       17.71     25.66 o
  -6  24  -4      198.56      233.76     30.67 o
  -4  24  -4      383.11      468.32     52.32 o
  -2  24  -4       70.07       63.89     11.74 o
   0  24  -4      994.69      927.64     39.38 o
   2  24  -4      984.94      945.73     38.06 o
   4  24  -4     2372.01     2388.14     99.66 o
   6  24  -4      552.91      634.25     34.96 o
   8  24  -4      179.74      208.18     19.23 o
  10  24  -4       40.97       39.93     24.04 o
  12  24  -4      157.39      250.68     50.35 o
  -7  25  -4      268.10      312.33     35.04 o
  -5  25  -4       27.17       39.98     22.95 o
  -3  25  -4      563.83      606.10     39.73 o
  -1  25  -4     5474.15     5325.89    218.09 o
   1  25  -4      625.24      603.33     25.17 o
   3  25  -4     3236.89     3165.16    137.11 o
   5  25  -4     2401.54     2428.11     88.80 o
   7  25  -4      693.93      695.76     34.44 o
   9  25  -4     1327.89     1425.72     82.75 o
  11  25  -4       25.47       18.01     23.26 o
  -8  26  -4       17.82        0.69     26.30 o
  -6  26  -4       56.87       60.25     23.90 o
  -4  26  -4     1031.83     1065.31     54.87 o
  -2  26  -4      570.27      528.33     27.04 o
   0  26  -4     2427.60     2518.82     97.93 o
   2  26  -4     1987.75     2004.19     71.64 o
   4  26  -4       98.26       76.00     12.06 o
   6  26  -4     1953.38     1844.06     81.69 o
   8  26  -4      230.59      205.44     19.29 o
  10  26  -4       81.51       90.48     22.89 o
  12  26  -4       16.99       70.75     43.47 o
  -7  27  -4       11.84      -18.39     25.43 o
  -5  27  -4      129.20      129.50     28.86 o
  -3  27  -4      154.04      172.32     19.32 o
  -1  27  -4      758.64      858.05     37.19 o
   1  27  -4     1159.85     1106.36     43.11 o
   3  27  -4      234.18      249.23     16.91 o
   5  27  -4      287.33      255.45     15.03 o
   7  27  -4     1012.69     1050.35     50.67 o
   9  27  -4       97.23       74.68     22.10 o
  11  27  -4       80.69       70.02     29.22 o
  -6  28  -4       24.49       64.67     26.73 o
  -4  28  -4       88.20      109.29     19.99 o
  -2  28  -4      228.88      260.55     18.67 o
   0  28  -4     1121.36     1172.37     48.58 o
   2  28  -4     2165.08     2108.74     80.70 o
   4  28  -4     1499.03     1478.11     65.96 o
   6  28  -4     1687.19     1730.85     78.54 o
   8  28  -4       98.41       82.59     17.19 o
  10  28  -4       59.31       71.04     23.87 o
  12  28  -4       16.42       29.49     41.90 o
  -7  29  -4      109.38       53.32     27.69 o
  -5  29  -4      112.33       91.12     28.08 o
  -3  29  -4       56.27       36.08     22.17 o
  -1  29  -4     1136.56     1033.13     50.00 o
   1  29  -4      382.05      427.26     19.52 o
   3  29  -4     1117.36     1036.16     49.69 o
   5  29  -4      721.39      681.76     30.34 o
   7  29  -4      166.12      200.56     19.57 o
   9  29  -4       52.16       42.87     21.27 o
  11  29  -4       64.73      121.06     26.89 o
  -6  30  -4      177.05      179.83     31.91 o
  -4  30  -4      362.95      261.60     24.98 o
  -2  30  -4      972.17     1028.68     44.88 o
   0  30  -4      466.22      421.95     23.75 o
   2  30  -4      881.73      942.06     35.79 o
   4  30  -4     1749.91     1818.39     78.44 o
   6  30  -4      169.68      172.76     17.88 o
   8  30  -4      574.72      623.12     34.56 o
  10  30  -4      255.66      214.16     28.48 o
  12  30  -4        8.22       74.71     42.61 o
  -7  31  -4        0.00      -20.38     26.94 o
  -5  31  -4      739.91      682.95     61.56 o
  -3  31  -4      501.50      492.17     34.35 o
  -1  31  -4      318.74      376.32     23.90 o
   1  31  -4     2981.72     3033.44    122.00 o
   3  31  -4      118.51      115.73     14.98 o
   5  31  -4     1811.06     1814.54     77.65 o
   7  31  -4      288.93      311.62     46.25 o
   9  31  -4       17.96        7.45     22.67 o
  11  31  -4      189.69      188.75     29.84 o
  -6  32  -4      163.32      167.73     31.71 o
  -4  32  -4      101.84      118.95     21.76 o
  -2  32  -4      697.12      686.84     36.03 o
   0  32  -4      970.17     1027.92     44.80 o
   2  32  -4      296.18      332.33     19.70 o
   4  32  -4      285.42      297.12     25.58 o
   6  32  -4       61.27       55.29     19.75 o
   8  32  -4      936.71      856.83     44.59 o
  10  32  -4        7.96        4.02     24.20 o
  -7  33  -4       21.79       62.68     29.75 o
  -5  33  -4       11.27      -26.74     27.07 o
  -3  33  -4      363.24      399.64     30.43 o
  -1  33  -4      463.81      475.35     26.81 o
   1  33  -4      240.98      227.77     17.64 o
   3  33  -4     1534.41     1458.36     65.82 o
   5  33  -4      687.31      669.80     35.28 o
   7  33  -4      268.20      287.24     28.95 o
   9  33  -4      135.38      163.16     52.13 o
  11  33  -4       38.20       45.91     41.96 o
  -6  34  -4       57.47       57.81     30.24 o
  -4  34  -4       59.42       81.66     40.10 o
  -2  34  -4      473.97      446.55     26.02 o
   0  34  -4      687.14      695.24     35.79 o
   2  34  -4      176.60      193.66     19.90 o
   4  34  -4     1272.77     1345.98     60.19 o
   6  34  -4      114.38      135.97     22.86 o
   8  34  -4      138.71      160.14     24.95 o
  10  34  -4      107.24       99.29     39.05 o
  -5  35  -4       64.67       11.14     26.68 o
  -3  35  -4      147.32      140.27     48.64 o
  -1  35  -4       89.78       76.42     15.21 o
   1  35  -4      689.39      664.12     34.09 o
   3  35  -4        3.36       10.88     16.70 o
   5  35  -4      117.06      100.72     15.62 o
   7  35  -4       74.90       83.99     23.00 o
   9  35  -4      140.92      132.41     37.08 o
  -6  36  -4       30.74        6.96     28.59 o
  -4  36  -4      637.75      690.69     45.43 o
  -2  36  -4       17.26       18.76     14.58 o
   0  36  -4     1006.60     1008.12     47.54 o
   2  36  -4      789.86      805.14     45.11 o
   4  36  -4       64.16       85.94     27.86 o
   6  36  -4      817.45      849.25    129.99 o
   8  36  -4      318.72      294.16     43.40 o
  -5  37  -4       80.96       79.63     31.09 o
  -3  37  -4       96.06      123.98     23.65 o
  -1  37  -4     1045.96     1035.90     48.36 o
   1  37  -4       45.86       11.71     17.47 o
   3  37  -4     1617.36     1686.30     90.69 o
   5  37  -4      391.36      465.90     32.18 o
   7  37  -4      250.51      241.18     41.25 o
  -4  38  -4      100.47       95.77     32.25 o
  -2  38  -4      320.78      364.72     31.37 o
   0  38  -4       60.18       69.61     19.02 o
   2  38  -4      350.26      324.23     26.86 o
   4  38  -4      357.03      405.82     29.29 o
   6  38  -4      244.59      267.34     41.74 o
  -5  39  -4       48.80       88.83     32.24 o
  -3  39  -4       24.86       20.94     38.06 o
  -1  39  -4      225.59      233.90     28.14 o
   1  39  -4      434.44      473.75     31.47 o
   3  39  -4      134.87      147.87     20.67 o
   5  39  -4      254.63      253.43     29.15 o
   7  39  -4      219.60      248.50     43.66 o
  -4  40  -4       39.85       48.67     33.65 o
  -2  40  -4       35.78       41.87     16.60 o
   0  40  -4      219.47      240.14     23.59 o
   2  40  -4      176.92      164.75     21.40 o
   4  40  -4      116.47      133.15     37.34 o
   6  40  -4      187.80      172.96     38.17 o
  -5  41  -4       73.61       35.06     31.87 o
  -3  41  -4       36.00       48.57     36.81 o
  -1  41  -4      104.63       98.53     17.69 o
   1  41  -4      328.64      326.88     27.67 o
   3  41  -4      173.00      156.59     22.13 o
   5  41  -4        6.98       26.11     19.97 o
   7  41  -4      198.79      183.54     42.24 o
  -4  42  -4        5.94       -7.62     30.85 o
  -2  42  -4      196.13      196.84     20.66 o
   0  42  -4       60.50       33.82     21.75 o
   2  42  -4      389.55      345.12     29.88 o
   4  42  -4      234.39      302.34     26.80 o
   6  42  -4       38.51       68.38     34.84 o
  -3  43  -4      200.96      207.56     27.53 o
  -1  43  -4       53.89       67.86     17.46 o
   1  43  -4      274.57      280.72     25.46 o
   3  43  -4      112.89      106.32     20.83 o
   5  43  -4      397.75      365.44     29.92 o
   7  43  -4      341.59      344.42     46.16 o
  -2  44  -4        4.58       24.68     17.42 o
   0  44  -4      162.24      162.67     23.97 o
   2  44  -4       98.34       76.17     23.25 o
   4  44  -4       53.56       73.21     23.32 o
   6  44  -4       28.27       73.05     35.70 o
  -3  45  -4      126.68      113.32     26.34 o
  -1  45  -4      138.39      121.83     19.28 o
   1  45  -4        7.22        5.33     19.97 o
   3  45  -4      107.60       91.11     21.09 o
   5  45  -4       63.93       84.69     21.41 o
   7  45  -4       60.26       12.98     35.22 o
  -2  46  -4       30.34       28.48     18.49 o
   0  46  -4       49.68       68.03     32.57 o
   2  46  -4      156.44      140.52     33.81 o
   4  46  -4       11.16       -0.65     20.37 o
   6  46  -4       72.34      122.55     40.67 o
  -1  47  -4       23.17       18.14     23.63 o
   1  47  -4       40.51       28.92     23.68 o
   3  47  -4      115.37      123.79     22.92 o
   5  47  -4       87.60      118.69     49.59 o
   0  48  -4      109.15      137.21     22.88 o
   2  48  -4      147.37      140.59     28.69 o
   4  48  -4       12.77       -0.83     26.91 o
   6  48  -4      112.65      140.32     41.86 o
  -1  49  -4      137.97       71.60     31.60 o
   1  49  -4       20.56      -10.73     27.05 o
   3  49  -4      144.16      153.91     25.45 o
   5  49  -4       56.83       70.72     26.89 o
   0  50  -4       24.54       63.60     29.80 o
   2  50  -4       33.35       12.20     27.92 o
   4  50  -4       14.35       39.26     27.18 o
   3  51  -4        8.01       17.87     27.09 o
  -9   1  -3        5.67        3.77     15.12 o
  -7   1  -3      508.93      483.37     36.34 o
  -5   1  -3      143.16      140.91     14.18 o
  -3   1  -3     2155.14     2077.78     57.89 o
  -1   1  -3     2040.10     1927.64     57.69 o
   1   1  -3     1274.38     1523.14     77.38 o
   5   1  -3     5888.30     5791.99    216.54 o
   7   1  -3      764.63      708.32     31.56 o
   9   1  -3     1839.41     1886.17     70.16 o
  11   1  -3       52.94       67.99     26.25 o
  13   1  -3       39.72       -3.21     32.93 o
 -10   2  -3       18.56       31.95     17.79 o
  -8   2  -3      138.62      148.48     17.25 o
  -6   2  -3      166.40      164.77     15.05 o
  -4   2  -3     3146.52     3015.67    104.03 o
  -2   2  -3      223.11      192.75      7.08 o
   0   2  -3     5332.14     4955.44    153.12 o
   2   2  -3    16275.31    16553.69    807.00 o
   4   2  -3     3338.05     3984.25    168.51 o
   6   2  -3     3715.84     3500.43    133.81 o
   8   2  -3     1016.81     1012.29     39.54 o
  10   2  -3      177.22      121.21     26.34 o
  12   2  -3      171.17      205.84     34.77 o
  14   2  -3        7.63       14.18     33.51 o
  -9   3  -3      234.58      271.85     22.78 o
  -7   3  -3      464.36      400.72     25.77 o
  -5   3  -3     2072.67     2016.26     99.12 o
  -3   3  -3     5767.02     5659.89    174.73 o
  -1   3  -3    11097.85    11248.54    379.90 o
   1   3  -3     9471.07     9507.83    391.86 o
   5   3  -3     5263.28     5561.44    228.36 o
   7   3  -3     4652.06     4622.45    201.72 o
   9   3  -3     1040.31     1065.34     43.70 o
  11   3  -3      411.46      451.13     38.36 o
  13   3  -3       96.53       82.01     34.58 o
 -10   4  -3       25.68       10.16     15.92 o
  -8   4  -3      112.26      125.85     16.50 o
  -6   4  -3      705.43      731.79     39.28 o
  -4   4  -3      220.30      228.28     12.68 o
  -2   4  -3     9324.67     8864.14    277.33 o
   0   4  -3     5184.42     4829.00    175.17 o
   2   4  -3     1962.89     2047.55    104.08 o
   4   4  -3    14406.15    14002.60    516.36 o
   6   4  -3     1119.70     1073.33     52.77 o
   8   4  -3     2353.07     2202.94     89.16 o
  10   4  -3     1026.28     1055.09     64.65 o
  12   4  -3       17.36       49.68     48.40 o
  14   4  -3       48.11       51.78     36.81 o
  -9   5  -3       10.89        6.18     14.95 o
  -7   5  -3       38.65       48.48     13.46 o
  -5   5  -3      235.43      231.84     16.60 o
  -3   5  -3     3259.77     3232.71    113.11 o
  -1   5  -3     2063.61     1983.13     70.32 o
   1   5  -3    10308.58    10479.93    362.04 o
   3   5  -3     5090.93     5009.21    413.50 o
   5   5  -3     4218.24     4183.98    181.15 o
   7   5  -3     1561.24     1389.53     61.11 o
   9   5  -3      121.80      123.40     11.89 o
  11   5  -3      400.58      436.09     39.10 o
  13   5  -3       33.30       -3.10     31.14 o
 -10   6  -3       27.85       24.35     37.51 o
  -8   6  -3       59.68       44.60     14.58 o
  -6   6  -3      153.82      129.52     14.46 o
  -4   6  -3      762.37      780.13     41.73 o
  -2   6  -3     1826.29     1876.99     55.61 o
   0   6  -3      214.43      262.15     11.09 o
   2   6  -3      868.65      714.43     36.21 o
   4   6  -3      979.78     1096.92     48.21 o
   6   6  -3      106.09       99.17      9.21 o
   8   6  -3      480.87      472.20     21.66 o
  10   6  -3        4.12       -7.65     34.29 o
  12   6  -3        5.43      -11.98     27.51 o
  14   6  -3        2.97        1.35     59.14 o
  -9   7  -3      146.03      163.89     18.77 o
  -7   7  -3       44.34       25.19     12.81 o
  -5   7  -3      894.54      829.68     45.91 o
  -3   7  -3     5098.06     4879.22    166.44 o
  -1   7  -3     1134.93     1134.05     37.64 o
   1   7  -3    22953.73    23109.14    799.53 o
   3   7  -3     6003.67     5660.27    287.21 o
   5   7  -3     1333.25     1402.06     53.83 o
   7   7  -3     2567.98     2488.59    106.93 o
   9   7  -3       66.92       58.71     13.43 o
  11   7  -3       39.31        8.45     27.52 o
  13   7  -3       68.69       73.23     33.39 o
 -10   8  -3       23.95       15.39     16.32 o
  -8   8  -3      248.55      252.89     20.69 o
  -6   8  -3      843.15      747.92     37.78 o
  -4   8  -3      294.28      271.92     14.24 o
  -2   8  -3     4228.52     3991.12    119.13 o
   0   8  -3     6610.31     6533.14    227.37 o
   2   8  -3     1460.39     1374.61     70.53 o
   4   8  -3     8237.39     8031.32    337.83 o
   6   8  -3      647.85      577.31     25.01 o
   8   8  -3      633.22      618.86     28.44 o
  10   8  -3      675.55      684.94     39.48 o
  12   8  -3      154.33      128.46     31.04 o
  14   8  -3       18.62      -11.92     36.01 o
  -9   9  -3       73.17       58.86     16.09 o
  -7   9  -3      544.44      538.65     31.16 o
  -5   9  -3     1382.93     1373.54     70.57 o
  -3   9  -3     1689.43     1588.16     51.77 o
  -1   9  -3    11767.81    11451.62    383.36 o
   1   9  -3     6537.21     6798.51    235.07 o
   3   9  -3    14592.15    14004.29    582.59 o
   5   9  -3     7549.55     6955.80    258.11 o
   7   9  -3     1176.32     1167.63     52.65 o
   9   9  -3     1377.53     1479.69     68.49 o
  11   9  -3      200.12      221.58     29.26 o
  13   9  -3       66.78      140.44     34.24 o
 -10  10  -3      103.05       78.60     18.18 o
  -8  10  -3      181.67      162.79     33.18 o
  -6  10  -3      230.19      249.73     36.76 o
  -4  10  -3     3021.91     2979.70    119.51 o
  -2  10  -3     2984.57     2873.53     88.48 o
   0  10  -3    10257.24    10388.12    315.38 o
   2  10  -3    16963.06    16666.14    841.13 o
   4  10  -3       42.84       50.27      8.19 o
   6  10  -3    11659.46    11952.45    491.02 o
   8  10  -3     3234.93     3181.88    121.70 o
  10  10  -3      480.80      483.17     29.95 o
  12  10  -3      332.53      420.66     39.31 o
  14  10  -3       60.38      103.13     52.36 o
  -9  11  -3       11.03       13.48     15.57 o
  -7  11  -3       87.03      101.93     16.38 o
  -5  11  -3      797.31      733.80     39.43 o
  -3  11  -3     1313.20     1371.42     48.13 o
  -1  11  -3     5909.84     5908.03    204.83 o
   1  11  -3     1620.07     1482.21     61.97 o
   3  11  -3     3077.84     2985.67    107.74 o
   5  11  -3     3237.20     3308.79    122.18 o
   7  11  -3     1246.16     1350.15     51.03 o
   9  11  -3      879.16      790.54     43.71 o
  11  11  -3      111.15      144.59     28.34 o
  13  11  -3        8.17       47.12     37.04 o
 -10  12  -3       11.46       26.03     16.88 o
  -8  12  -3       59.61       37.78     15.21 o
  -6  12  -3      118.74      158.36     15.86 o
  -4  12  -3      873.83      934.17     40.54 o
  -2  12  -3     1549.73     1584.89     51.79 o
   0  12  -3     4352.14     4224.77    131.46 o
   2  12  -3      780.05      680.67     35.39 o
   4  12  -3     2370.86     2025.86    107.53 o
   6  12  -3      512.59      549.00     23.54 o
   8  12  -3      630.81      691.48     32.41 o
  10  12  -3       92.28       72.57     16.96 o
  12  12  -3        8.39      -12.17     26.49 o
  -9  13  -3       18.89       39.29     16.14 o
  -7  13  -3      203.45      178.87     17.40 o
  -5  13  -3      296.94      285.21     18.79 o
  -3  13  -3      784.00      759.99     27.39 o
  -1  13  -3     4969.45     4864.00    172.99 o
   1  13  -3     3152.09     3205.76    132.61 o
   3  13  -3     8020.01     7948.63    346.34 o
   5  13  -3     3111.62     3260.56    124.08 o
   7  13  -3      294.92      276.72     15.87 o
   9  13  -3      652.40      628.08     38.31 o
  11  13  -3       19.73       38.39     25.63 o
  13  13  -3        2.53       -9.80     43.54 o
 -10  14  -3       12.87       31.95     17.16 o
  -8  14  -3      118.43      115.21     17.15 o
  -6  14  -3      208.37      229.62     18.20 o
  -4  14  -3      637.37      571.58     26.88 o
  -2  14  -3     1811.22     1825.12     65.42 o
   0  14  -3     3548.08     3637.59    111.88 o
   2  14  -3     2541.50     2688.49    202.26 o
   4  14  -3      566.09      577.27     26.85 o
   6  14  -3     2118.61     2170.20     82.44 o
   8  14  -3      612.26      676.32     30.25 o
  10  14  -3      238.28      234.73     21.42 o
  12  14  -3       25.55       13.48     40.80 o
  -9  15  -3      243.36      252.90     22.30 o
  -7  15  -3       21.37       18.01     13.90 o
  -5  15  -3     2260.89     2176.31    107.30 o
  -3  15  -3     4435.65     4442.07    169.97 o
  -1  15  -3     1746.47     1888.57     69.31 o
   1  15  -3    16992.80    16563.72    567.51 o
   3  15  -3     6627.81     6868.38    218.57 o
   5  15  -3     1709.23     1657.30     73.67 o
   7  15  -3     2349.90     2449.00     93.24 o
   9  15  -3      504.99      513.02     29.08 o
  11  15  -3      414.63      453.25     37.76 o
  13  15  -3       29.23       57.90     45.45 o
 -10  16  -3       59.35       55.82     17.96 o
  -8  16  -3      104.97       96.83     35.30 o
  -6  16  -3     1118.33     1074.71     53.74 o
  -4  16  -3      472.79      420.12     19.47 o
  -2  16  -3     5696.54     5721.31    194.42 o
   0  16  -3     8574.35     8852.91    264.01 o
   2  16  -3      886.35      818.14     42.69 o
   4  16  -3     9756.86     9916.88    421.07 o
   6  16  -3     1107.06     1182.15     50.99 o
   8  16  -3      792.44      767.81     34.22 o
  10  16  -3      128.16      133.75     18.69 o
  12  16  -3      145.04      126.15     45.12 o
  -9  17  -3      154.56      150.08     19.51 o
  -7  17  -3      135.17      162.73     17.83 o
  -5  17  -3      679.15      686.72     39.15 o
  -3  17  -3     2299.99     2302.79     90.98 o
  -1  17  -3     5476.85     5622.54    193.72 o
   1  17  -3     1121.30     1277.22     48.64 o
   3  17  -3     2066.41     1958.58     64.54 o
   5  17  -3     3914.05     4104.35    165.30 o
   7  17  -3      736.47      633.30     27.59 o
   9  17  -3      522.47      547.74     30.61 o
  11  17  -3      187.39      211.27     42.23 o
  13  17  -3        5.90       33.75     41.83 o
 -10  18  -3        0.09        9.06     17.59 o
  -8  18  -3       30.41       30.38     15.70 o
  -6  18  -3      188.65      214.19     18.36 o
  -4  18  -3      596.42      649.01     29.96 o
  -2  18  -3      656.89      625.78     24.69 o
   0  18  -3     2725.50     2556.56     84.33 o
   2  18  -3     3142.70     3050.13    160.14 o
   4  18  -3     2342.89     2324.12    100.15 o
   6  18  -3     2282.38     2273.78     88.71 o
   8  18  -3      585.23      565.22     29.02 o
  10  18  -3      241.09      322.61     29.04 o
  12  18  -3       18.54        5.33     38.10 o
  -9  19  -3       22.27       42.48     21.60 o
  -7  19  -3       30.83       26.79     14.78 o
  -5  19  -3      280.80      264.50     21.63 o
  -3  19  -3     1352.22     1240.84     53.63 o
  -1  19  -3      114.12      131.39      8.74 o
   1  19  -3      511.56      462.04     20.02 o
   3  19  -3     2469.95     2619.90     87.50 o
   5  19  -3     1473.45     1424.23     54.02 o
   7  19  -3      528.04      527.38     27.26 o
   9  19  -3       74.81       76.79     29.49 o
  11  19  -3      172.59      154.86     40.30 o
  13  19  -3       14.62       22.33     44.49 o
  -8  20  -3        9.70        7.74     15.88 o
  -6  20  -3      229.14      197.57     19.28 o
  -4  20  -3     1028.48     1122.09     46.52 o
  -2  20  -3      119.86      118.87      9.65 o
   0  20  -3     2487.17     2538.97     90.25 o
   2  20  -3     2066.96     1894.07     94.76 o
   4  20  -3      137.78      147.29     12.97 o
   6  20  -3     2730.16     2972.84    124.90 o
   8  20  -3      614.07      605.19     31.82 o
  10  20  -3       53.56       59.50     20.83 o
  12  20  -3       28.87       61.66     39.17 o
  -9  21  -3        4.82        4.51     20.01 o
  -7  21  -3      298.12      306.05     23.08 o
  -5  21  -3     1027.31     1042.65     44.17 o
  -3  21  -3     1804.42     1796.84     70.56 o
  -1  21  -3     6762.18     6690.70    270.49 o
   1  21  -3      378.47      408.78     22.73 o
   3  21  -3     6618.70     6649.62    277.30 o
   5  21  -3     6843.69     7089.68    254.77 o
   7  21  -3      235.05      229.90     17.86 o
   9  21  -3     1912.49     1864.44    104.42 o
  11  21  -3      256.47      342.26     50.56 o
  13  21  -3        4.76       13.46     44.07 o
  -8  22  -3      116.94      107.10     23.63 o
  -6  22  -3      297.10      322.50     27.10 o
  -4  22  -3      746.62      674.50     33.89 o
  -2  22  -3      410.03      407.61     19.68 o
   0  22  -3      478.25      363.69     30.05 o
   2  22  -3     4989.97     5051.85    195.28 o
   4  22  -3      335.90      370.25     20.85 o
   6  22  -3      610.58      621.27     33.61 o
   8  22  -3      187.67      204.23     17.88 o
  10  22  -3      104.69       60.48     22.02 o
  12  22  -3       60.09       57.71     42.63 o
  -9  23  -3       82.90       99.67     20.82 o
  -7  23  -3       35.90       45.51     16.14 o
  -5  23  -3     1160.96     1191.74     50.95 o
  -3  23  -3     1063.83     1154.42     49.35 o
  -1  23  -3      912.71      974.74     41.40 o
   1  23  -3     4819.72     4742.90    193.86 o
   3  23  -3     4025.14     4044.40    202.81 o
   5  23  -3      988.73      982.18     39.44 o
   7  23  -3     1542.42     1590.58     74.05 o
   9  23  -3      128.82       83.26     20.02 o
  11  23  -3       94.16       96.62     40.31 o
  -8  24  -3       38.33       21.15     17.00 o
  -6  24  -3      151.46      164.91     21.57 o
  -4  24  -3      202.94      200.85     15.15 o
  -2  24  -3     2073.98     2155.71     87.22 o
   0  24  -3     1106.20     1131.84     37.97 o
   2  24  -3     2955.65     2852.66    114.01 o
   4  24  -3     2657.26     2681.82     98.46 o
   6  24  -3       55.16       93.30     13.89 o
   8  24  -3      394.87      364.50     23.46 o
  10  24  -3      218.58      218.60     26.39 o
  12  24  -3       11.91       26.34     41.33 o
  -9  25  -3       20.55       31.79     18.53 o
  -7  25  -3        3.05       12.98     16.71 o
  -5  25  -3      675.59      688.46     33.28 o
  -3  25  -3      248.58      237.08     20.70 o
  -1  25  -3      829.20      877.90     35.48 o
   1  25  -3      153.02      131.36     12.47 o
   3  25  -3      950.86     1004.05     36.57 o
   5  25  -3      308.59      308.03     14.91 o
   7  25  -3      389.24      403.28     23.72 o
   9  25  -3      147.41      154.36     23.49 o
  11  25  -3       21.74        0.93     38.08 o
  -8  26  -3       63.68       50.90     24.81 o
  -6  26  -3       94.12       89.68     24.58 o
  -4  26  -3       17.01       30.95     15.43 o
  -2  26  -3     2268.15     2313.33     99.90 o
   0  26  -3      847.65      783.50     32.85 o
   2  26  -3      523.57      480.06     21.78 o
   4  26  -3     4483.05     4666.85    171.25 o
   6  26  -3      195.35      235.83     18.35 o
   8  26  -3      169.41      247.42     25.75 o
  10  26  -3      352.52      457.34     35.94 o
  12  26  -3       21.18       27.86     42.46 o
  -9  27  -3       27.63       -1.29     24.07 o
  -7  27  -3       63.29       20.80     23.42 o
  -5  27  -3       80.77      112.44     30.64 o
  -3  27  -3     2902.11     2877.85    141.76 o
  -1  27  -3      642.87      623.14     30.23 o
   1  27  -3     5084.46     5018.38    173.26 o
   3  27  -3     1117.73     1158.62     51.69 o
   5  27  -3     2087.45     2005.20     71.54 o
   7  27  -3     2857.49     2844.17    125.74 o
   9  27  -3       36.49       54.12     20.69 o
  11  27  -3      180.42      264.05     46.80 o
  -8  28  -3       43.98       84.90     26.54 o
  -6  28  -3      190.79      104.24     24.51 o
  -4  28  -3     1005.32     1120.23     60.94 o
  -2  28  -3      511.35      556.47     26.45 o
   0  28  -3     1400.46     1322.32     61.82 o
   2  28  -3      978.76      949.45     33.89 o
   4  28  -3     1488.00     1528.67     56.14 o
   6  28  -3      229.52      246.43     18.42 o
   8  28  -3      267.40      239.50     35.12 o
  10  28  -3      129.57      102.76     24.95 o
  12  28  -3       56.77      114.87     45.03 o
  -7  29  -3      181.33      254.65     32.20 o
  -5  29  -3      177.17      192.68     21.83 o
  -3  29  -3      387.35      434.34     31.30 o
  -1  29  -3     2627.16     2560.06     99.84 o
   1  29  -3      194.69      177.18     14.83 o
   3  29  -3     3940.98     3859.64    154.37 o
   5  29  -3      899.87      950.31     37.66 o
   7  29  -3       78.71       48.99     15.85 o
   9  29  -3      643.14      756.30     50.37 o
  11  29  -3       76.04      117.07     42.20 o
  -8  30  -3       22.84       36.94     25.46 o
  -6  30  -3       11.36        3.61     22.24 o
  -4  30  -3      298.32      310.75     25.64 o
  -2  30  -3       30.35       39.07     12.18 o
   0  30  -3      942.64     1022.83     42.41 o
   2  30  -3     1011.63     1039.80     47.37 o
   4  30  -3      464.78      424.53     22.24 o
   6  30  -3      740.04      701.12     37.96 o
   8  30  -3      104.72      137.19     22.72 o
  10  30  -3      157.04      133.05     41.22 o
  -7  31  -3        1.68      -24.87     24.87 o
  -5  31  -3      117.03      118.44     20.68 o
  -3  31  -3       12.02       20.02     29.57 o
  -1  31  -3      214.80      199.52     16.76 o
   1  31  -3      291.44      287.82     18.46 o
   3  31  -3        9.45       23.60     11.96 o
   5  31  -3        9.39       14.20     12.13 o
   7  31  -3       92.91       91.46     16.85 o
   9  31  -3      123.57      118.14     39.15 o
  11  31  -3       13.83       46.86     40.62 o
  -8  32  -3       38.85       39.43     26.86 o
  -6  32  -3       78.26       86.13     26.71 o
  -4  32  -3      475.45      421.63     35.01 o
  -2  32  -3       51.11       61.30     13.05 o
   0  32  -3      625.85      636.08     30.81 o
   2  32  -3     2271.63     2170.30     95.83 o
   4  32  -3        8.32       11.33     12.52 o
   6  32  -3     1078.01     1140.97     65.33 o
   8  32  -3      381.06      391.71     36.10 o
  10  32  -3       36.78      -37.84     37.84 o
  -7  33  -3      175.54      125.91     30.39 o
  -5  33  -3       68.88       79.09     19.90 o
  -3  33  -3      198.61      200.64     35.36 o
  -1  33  -3      663.41      657.33     36.22 o
   1  33  -3      245.17      233.86     17.56 o
   3  33  -3     1572.60     1549.32     81.24 o
   5  33  -3      600.17      614.31     30.57 o
   7  33  -3       79.65       85.91     30.80 o
   9  33  -3      414.79      440.81     53.04 o
  11  33  -3        7.69       34.24     40.61 o
  -6  34  -3      118.94      102.74     29.02 o
  -4  34  -3      133.55       87.54     20.12 o
  -2  34  -3      854.64      829.94     39.85 o
   0  34  -3     1271.74     1276.88     55.84 o
   2  34  -3       96.12      112.12     19.99 o
   4  34  -3      637.04      597.48     39.43 o
   6  34  -3     1022.45     1041.08     85.78 o
  10  34  -3       62.80       49.76     38.68 o
  -7  35  -3        9.52       33.81     28.23 o
  -5  35  -3      224.10      266.22     26.75 o
  -3  35  -3      757.59      740.64     46.82 o
  -1  35  -3       41.86       65.67     14.25 o
   1  35  -3     1184.53     1170.32     54.39 o
   3  35  -3     1148.74     1135.62     63.95 o
   5  35  -3      340.08      297.30     23.15 o
   7  35  -3      425.51      505.70     49.73 o
  11  35  -3       72.74      108.13     42.05 o
  -6  36  -3       33.55       -4.62     25.84 o
  -4  36  -3      110.01      109.74     43.55 o
  -2  36  -3      159.91      172.11     16.97 o
   0  36  -3      283.71      242.41     19.43 o
   2  36  -3       75.48       56.70     21.02 o
   4  36  -3      118.21      138.96     19.74 o
   6  36  -3        5.58       12.00     30.20 o
  -7  37  -3       28.00       25.81     29.35 o
  -5  37  -3        8.96       47.21     21.55 o
  -3  37  -3      114.41      121.81     22.48 o
  -1  37  -3      150.69      155.01     16.85 o
   1  37  -3       46.01       44.86     16.43 o
   3  37  -3      152.21      157.47     24.51 o
   5  37  -3      167.55      156.09     28.25 o
   7  37  -3       33.95       39.91     31.98 o
  -6  38  -3      172.18      160.49     31.82 o
  -4  38  -3       47.80       41.71     25.76 o
  -2  38  -3      594.51      628.70     32.33 o
   0  38  -3      404.50      417.24     28.76 o
   2  38  -3       69.60       51.24     18.07 o
   4  38  -3      852.07      859.49     50.21 o
   6  38  -3       23.65       60.78     30.40 o
  -5  39  -3      162.73      144.19     23.91 o
  -3  39  -3      402.11      361.75     30.86 o
  -1  39  -3       10.62        1.99     14.63 o
   1  39  -3      647.78      706.81     43.13 o
   3  39  -3      307.94      355.50     44.95 o
   5  39  -3      389.09      341.43     28.64 o
  -6  40  -3       11.78       -9.66     28.74 o
  -4  40  -3      168.78      193.52     26.59 o
  -2  40  -3       47.53       39.32     15.65 o
   0  40  -3      376.30      403.04     25.13 o
   2  40  -3      437.37      471.45     32.29 o
   4  40  -3       10.76        1.75     17.69 o
   6  40  -3      328.32      447.03     48.59 o
  -5  41  -3      151.70       95.94     23.72 o
  -3  41  -3       98.73      146.22     23.61 o
  -1  41  -3      609.56      628.70     33.03 o
   1  41  -3      173.45      176.35     22.13 o
   3  41  -3      472.25      456.71     33.51 o
   5  41  -3      557.30      613.47     40.17 o
  -4  42  -3       14.77       13.48     22.13 o
  -2  42  -3       74.16       74.28     19.41 o
   0  42  -3        9.11       26.84     15.48 o
   2  42  -3       46.12       37.31     26.51 o
   4  42  -3        0.63      -11.66     17.89 o
   6  42  -3       50.82       34.52     34.65 o
  -5  43  -3       36.31       27.45     45.79 o
  -3  43  -3       27.05       17.48     22.20 o
  -1  43  -3      121.61      114.06     17.62 o
   1  43  -3      149.21      161.75     21.84 o
   3  43  -3       90.67      111.88     20.89 o
   5  43  -3      144.93      148.91     21.77 o
  -4  44  -3      124.18      119.55     31.43 o
  -2  44  -3      115.15      108.90     18.08 o
   0  44  -3      209.86      245.20     25.63 o
   2  44  -3      143.61      144.80     21.25 o
   4  44  -3       81.17       51.71     19.71 o
   6  44  -3       31.23       33.05     35.75 o
  -3  45  -3        6.51        2.48     22.25 o
  -1  45  -3      119.91       85.65     23.81 o
   1  45  -3      449.14      431.58     32.47 o
   3  45  -3      228.17      206.67     24.42 o
   5  45  -3      162.50      147.17     41.13 o
  -4  46  -3        3.53       -5.60     30.22 o
  -2  46  -3      262.07      356.78     34.50 o
   0  46  -3      132.95      166.28     22.84 o
   2  46  -3       42.16       78.33     20.25 o
   4  46  -3      335.88      385.26     30.30 o
   6  46  -3       36.60       33.65     36.71 o
  -3  47  -3      245.33      251.28     28.54 o
  -1  47  -3        7.78       -1.98     17.08 o
   1  47  -3      266.67      306.08     33.85 o
   3  47  -3       61.62      109.71     21.81 o
   5  47  -3       97.39      107.63     30.39 o
  -2  48  -3        6.19        9.60     17.94 o
   0  48  -3       49.19       62.47     21.88 o
   2  48  -3      106.19      122.96     42.90 o
   4  48  -3       38.82       40.32     21.49 o
  -1  49  -3      143.22      176.85     25.32 o
   1  49  -3      102.00       96.62     22.22 o
   3  49  -3      100.15      107.68     22.55 o
   5  49  -3      100.00      102.98     22.20 o
  -2  50  -3       15.44        9.56     21.80 o
   0  50  -3       59.66       47.87     22.27 o
   2  50  -3       15.92       29.26     41.01 o
   4  50  -3        3.31       43.37     21.82 o
  -1  51  -3       66.20       55.37     30.14 o
   1  51  -3       30.29       54.78     28.07 o
   3  51  -3       86.00      100.00     28.27 o
   0  52  -3      108.58      110.57     30.89 o
   2  52  -3      181.25      173.52     32.42 o
 -10   0  -2       82.07       53.28     21.11 o
  -8   0  -2      254.34      226.76     24.38 o
  -6   0  -2     7255.43     7430.48    506.18 o
  -4   0  -2      981.50      945.25     48.17 o
  -2   0  -2    12153.51    11837.99    468.49 o
   0   0  -2   157506.38   158576.33  10570.87 o
   6   0  -2     8740.97     8524.86    428.73 o
   8   0  -2      716.65      677.53     35.92 o
  10   0  -2      675.20      842.95     92.75 o
  12   0  -2       51.03       68.32     46.12 o
 -11   1  -2       37.88       39.11     16.21 o
  -9   1  -2      435.86      427.29     25.87 o
  -7   1  -2      662.15      620.18     33.18 o
  -5   1  -2      242.78      244.63     21.47 o
  -3   1  -2    14069.89    14228.56    429.47 o
  -1   1  -2     3470.15     3903.09    109.04 o
   1   1  -2    38695.16    41311.57   2069.42 o
   3   1  -2    37187.61    39012.99   2763.99 o
   5   1  -2     5238.03     5498.57    244.97 o
   7   1  -2     6779.70     6857.31    250.77 o
   9   1  -2      877.88      948.88     62.25 o
  11   1  -2      346.24      339.68     35.15 o
  13   1  -2       15.42       -9.48     58.07 o
 -10   2  -2       31.62       52.34     15.06 o
  -8   2  -2       54.26       88.98     13.25 o
  -6   2  -2      285.46      233.49     16.67 o
  -4   2  -2     2772.02     2649.32     94.91 o
  -2   2  -2     7740.92     8161.90    228.90 o
   0   2  -2    41377.76    42510.42   1480.28 o
   6   2  -2     3713.53     3761.46    155.41 o
   8   2  -2     1550.18     1548.81     68.73 o
  10   2  -2      333.87      303.18     33.27 o
  12   2  -2      130.14      146.70     38.19 o
 -11   3  -2       18.05       27.38     15.41 o
  -9   3  -2        8.32       32.86     13.58 o
  -7   3  -2       40.65       54.70     11.78 o
  -5   3  -2     3004.20     2882.70    185.85 o
  -3   3  -2     3599.55     3624.94    130.57 o
  -1   3  -2    27967.80    28592.83   1004.04 o
   1   3  -2    26409.16    28847.45   1479.84 o
   3   3  -2     1532.22     1375.92     73.94 o
   5   3  -2     8492.79     8603.63    445.71 o
   7   3  -2     1803.93     1797.15     68.84 o
   9   3  -2      409.04      487.83     34.46 o
  11   3  -2      105.15      149.09     44.43 o
  13   3  -2        3.17      -10.32     49.46 o
 -10   4  -2       46.89       37.73     14.94 o
  -8   4  -2       24.99       35.88     15.71 o
  -6   4  -2      246.62      208.22     14.20 o
  -4   4  -2       44.24       50.66      5.66 o
  -2   4  -2     2286.29     2339.45     80.77 o
   0   4  -2     8229.45     8573.02    319.19 o
   2   4  -2     2732.84     3052.01    220.96 o
   6   4  -2      166.17      165.42     10.61 o
   8   4  -2      119.12      107.58     10.39 o
  10   4  -2      631.35      598.00     42.75 o
  12   4  -2       43.98       54.32     30.29 o
 -11   5  -2       58.13       75.87     17.04 o
  -9   5  -2       28.64       23.28     13.30 o
  -7   5  -2     1419.24     1462.47     75.01 o
  -5   5  -2     4531.27     4542.96    221.05 o
  -3   5  -2      732.30      774.07     30.41 o
  -1   5  -2    20303.63    20672.65    753.06 o
   1   5  -2     3787.62     3840.25    307.34 o
   3   5  -2    13806.70    14390.12    782.92 o
   5   5  -2    18633.18    19310.03    987.65 o
   7   5  -2      197.21      202.84     13.36 o
   9   5  -2     1231.36     1296.54     92.99 o
  11   5  -2      127.49      137.80     30.23 o
  13   5  -2       55.36       17.40     34.35 o
 -10   6  -2      126.98      138.40     17.57 o
  -8   6  -2      730.30      753.37     42.66 o
  -6   6  -2      117.27      116.23     13.35 o
  -4   6  -2     7672.25     7443.92    363.21 o
  -2   6  -2    15534.39    16159.05    572.75 o
   0   6  -2     4663.93     4577.59    167.90 o
   2   6  -2    44260.95    45308.11   1873.67 o
   4   6  -2     3801.97     3895.19    204.49 o
   6   6  -2     8895.12     8830.83    370.80 o
   8   6  -2     1670.06     1643.81     62.57 o
  10   6  -2      824.59      734.08     52.20 o
  12   6  -2      146.51      177.39     34.10 o
 -11   7  -2       27.99       46.91     30.82 o
  -9   7  -2      222.62      215.78     19.25 o
  -7   7  -2      660.38      613.29     33.56 o
  -5   7  -2     3704.17     3550.16    242.10 o
  -3   7  -2     1618.16     1680.14     62.08 o
  -1   7  -2     6987.26     7175.31    238.23 o
   1   7  -2    13981.85    14500.33    574.40 o
   3   7  -2     1588.12     1804.43    100.18 o
   5   7  -2     1978.17     1839.75     69.37 o
   7   7  -2     2189.13     2299.07     98.73 o
   9   7  -2     1160.57     1050.69     54.38 o
  11   7  -2       61.43       27.01     41.63 o
  13   7  -2       79.75       75.33     34.32 o
 -10   8  -2       69.58       71.12     16.00 o
  -8   8  -2       91.67      115.88     14.57 o
  -6   8  -2      909.39      925.32     49.74 o
  -4   8  -2      246.32      271.70     16.96 o
  -2   8  -2    17943.92    18634.08    741.38 o
   0   8  -2    13943.47    13916.79    557.28 o
   2   8  -2     6297.62     6538.74    337.38 o
   4   8  -2    27701.12    28537.77   1515.31 o
   6   8  -2      399.51      311.31     15.19 o
   8   8  -2     3011.16     3089.11    136.42 o
  10   8  -2      199.68      191.60     29.15 o
  12   8  -2       25.95       42.07     31.19 o
 -11   9  -2        7.23       28.67     16.23 o
  -9   9  -2       99.18       80.75     15.68 o
  -7   9  -2      363.92      333.19     21.32 o
  -5   9  -2      753.84      695.27     36.72 o
  -3   9  -2     3129.23     2932.24    110.35 o
  -1   9  -2     6826.61     7247.14    227.89 o
   1   9  -2    18739.65    19103.27    657.60 o
   3   9  -2     4123.04     4517.21    194.25 o
   5   9  -2      934.08      917.65     36.22 o
   7   9  -2     2554.28     2483.72    102.72 o
   9   9  -2       98.88       81.59     14.50 o
  11   9  -2       64.93       37.01     27.32 o
  13   9  -2        8.02       -3.85     33.35 o
 -10  10  -2        0.20       11.80     15.46 o
  -8  10  -2       14.98       13.09     12.58 o
  -6  10  -2      170.08      191.67     14.74 o
  -4  10  -2      415.73      397.19     25.85 o
  -2  10  -2     2357.88     2517.45     90.44 o
   0  10  -2     2569.05     2453.44     91.56 o
   2  10  -2     1011.42     1105.32     57.28 o
   4  10  -2     4979.59     5371.09    233.74 o
   6  10  -2     2363.57     2540.32     95.33 o
   8  10  -2       23.41       32.78     11.73 o
  10  10  -2      515.40      498.26     40.77 o
  12  10  -2       13.13       23.84     29.65 o
 -11  11  -2       52.94       43.90     17.04 o
  -9  11  -2       95.29      111.27     16.10 o
  -7  11  -2      766.66      738.33     40.86 o
  -5  11  -2     1635.18     1596.83     63.59 o
  -3  11  -2     8378.59     8395.75    366.04 o
  -1  11  -2       64.04       66.95      4.14 o
   1  11  -2    26976.91    26836.42   1068.56 o
   3  11  -2     9611.74     9408.66    490.72 o
   5  11  -2     3956.68     4305.19    159.96 o
   7  11  -2     4730.82     4790.77    178.80 o
   9  11  -2      187.90      199.42     17.18 o
  11  11  -2       89.88      105.48     28.73 o
  13  11  -2       34.00       72.58     48.56 o
 -10  12  -2       73.10       87.73     16.88 o
  -8  12  -2       60.10       64.39     19.47 o
  -6  12  -2      623.79      597.79     35.07 o
  -4  12  -2     2902.31     2975.99    147.79 o
  -2  12  -2     3974.74     3548.22    124.85 o
   0  12  -2     6366.54     6134.60    262.28 o
   2  12  -2     2012.33     2184.72     90.96 o
   4  12  -2    22955.78    24027.33    954.00 o
   6  12  -2     2069.47     2108.67     77.47 o
   8  12  -2     3506.66     3478.35    157.72 o
  10  12  -2      588.90      582.52     45.36 o
  12  12  -2       67.24       72.76     29.28 o
 -11  13  -2       69.98       67.60     17.71 o
  -9  13  -2       73.04       54.83     15.11 o
  -7  13  -2      958.52      965.05     50.48 o
  -5  13  -2     3215.37     3247.76    129.38 o
  -3  13  -2     2030.58     1991.53    105.34 o
  -1  13  -2    12952.98    13015.00    394.11 o
   1  13  -2     4424.93     4608.01    181.50 o
   3  13  -2     8598.33     9131.23    376.48 o
   5  13  -2     4243.73     4206.01    150.18 o
   7  13  -2      259.97      226.30     14.31 o
   9  13  -2      918.31      952.99     44.28 o
  11  13  -2      144.08      150.04     28.75 o
  13  13  -2       14.43       28.14     46.09 o
 -10  14  -2        2.47       16.49     15.33 o
  -8  14  -2      351.58      353.83     24.42 o
  -6  14  -2      104.87       77.12     12.13 o
  -4  14  -2     3519.44     3715.83    191.27 o
  -2  14  -2     3268.64     3232.46    112.47 o
   0  14  -2     2115.24     1983.41     93.75 o
   2  14  -2    14446.64    14295.04    480.84 o
   4  14  -2      599.02      589.28     24.93 o
   6  14  -2     4056.58     3969.11    148.79 o
   8  14  -2     1105.54     1070.21     46.00 o
  10  14  -2       14.07        9.00     22.18 o
  12  14  -2      160.58      210.88     48.05 o
 -11  15  -2       24.69        7.34     17.40 o
  -9  15  -2       29.83       21.24     14.55 o
  -7  15  -2      195.05      168.75     15.75 o
  -5  15  -2      844.77      791.36     36.72 o
  -3  15  -2       12.98       11.45      9.38 o
  -1  15  -2     5107.42     5468.00    172.59 o
   1  15  -2     1043.32     1027.52     47.05 o
   3  15  -2     8703.13     9612.50    396.74 o
   5  15  -2      404.96      328.86     19.02 o
   7  15  -2      806.78      833.76     34.07 o
   9  15  -2      266.68      223.60     19.34 o
  11  15  -2       33.91       11.00     38.72 o
  13  15  -2       60.45      100.95     48.24 o
 -10  16  -2       14.75       12.71     16.32 o
  -8  16  -2      190.26      209.30     18.75 o
  -6  16  -2      192.83      149.74     14.12 o
  -4  16  -2     1457.83     1468.56     73.65 o
  -2  16  -2     2221.33     2226.35     80.46 o
   0  16  -2      785.73      806.94     25.77 o
   2  16  -2     7848.91     7736.33    283.40 o
   4  16  -2      418.79      412.21     18.55 o
   6  16  -2      704.78      850.87     34.48 o
   8  16  -2      389.05      480.07     27.50 o
  10  16  -2       82.65      150.54     36.33 o
  12  16  -2       17.04      -10.15     38.99 o
  -9  17  -2      110.56       97.48     16.38 o
  -7  17  -2      181.71      161.71     15.78 o
  -5  17  -2     1557.24     1429.63     59.19 o
  -3  17  -2       69.68       79.57     12.72 o
  -1  17  -2    15870.32    15803.57    523.71 o
   1  17  -2     7687.59     7912.78    386.30 o
   3  17  -2     9283.91     9549.08    333.41 o
   5  17  -2     4925.61     4838.25    196.81 o
   7  17  -2      232.88      215.40     13.82 o
   9  17  -2     1985.65     1981.28     84.73 o
  11  17  -2      105.12      104.86     41.75 o
  13  17  -2       77.95      130.37     46.24 o
 -10  18  -2       12.79       18.09     16.29 o
  -8  18  -2      413.88      374.68     24.92 o
  -6  18  -2      493.54      523.12     31.27 o
  -4  18  -2     1999.41     1911.50     80.12 o
  -2  18  -2     4930.39     4903.74    167.06 o
   0  18  -2     3782.84     3887.94    148.30 o
   2  18  -2     6942.41     7165.90    269.76 o
   4  18  -2     2521.98     2580.14     97.35 o
   6  18  -2     6536.55     6408.20    235.75 o
   8  18  -2      318.48      316.92     22.59 o
  10  18  -2      243.58      262.26     43.90 o
  12  18  -2      219.64      238.07     48.03 o
  -9  19  -2      241.73      271.12     22.26 o
  -7  19  -2      238.66      241.79     19.45 o
  -5  19  -2     1237.15     1202.95     47.90 o
  -3  19  -2     7474.28     7509.38    294.80 o
  -1  19  -2     2767.85     2951.69    103.96 o
   1  19  -2    10720.41    10643.96    485.67 o
   3  19  -2    12829.15    12612.64    443.33 o
   5  19  -2      609.64      623.54     27.60 o
   7  19  -2     4194.15     4418.04    187.99 o
   9  19  -2      943.01      891.44     52.80 o
  11  19  -2       94.51      112.47     41.99 o
  13  19  -2       48.07      107.18     45.90 o
 -10  20  -2        1.76       12.43     17.26 o
  -8  20  -2       79.41       54.56     14.58 o
  -6  20  -2     1302.54     1246.73     54.39 o
  -4  20  -2     1040.16     1073.17     48.48 o
  -2  20  -2      891.44      854.56     31.95 o
   0  20  -2    14566.48    14747.26    491.92 o
   2  20  -2     2375.93     2662.55     95.99 o
   4  20  -2     8003.37     7962.70    322.09 o
   6  20  -2     2151.35     2102.37     88.85 o
   8  20  -2      639.36      618.92     42.36 o
  10  20  -2      188.56      190.66     43.94 o
  12  20  -2        3.77       20.72     38.74 o
  -9  21  -2       19.37        0.09     18.45 o
  -7  21  -2      178.40      197.79     28.60 o
  -5  21  -2       63.27       83.98     12.61 o
  -3  21  -2      928.51      899.94     41.04 o
  -1  21  -2      738.44      728.60     30.78 o
   1  21  -2      594.23      619.55     26.33 o
   3  21  -2      442.96      534.73     24.69 o
   5  21  -2     1310.14     1331.42     52.37 o
   7  21  -2      310.58      231.67     17.89 o
   9  21  -2        1.35       -1.44     19.15 o
  11  21  -2       45.83       29.50     36.69 o
 -10  22  -2       23.30       40.75     17.53 o
  -8  22  -2       35.37       43.63     15.02 o
  -6  22  -2      340.65      421.42     22.75 o
  -4  22  -2      521.29      550.71     27.86 o
  -2  22  -2     5407.60     5486.07    191.45 o
   0  22  -2     4705.58     4753.86    222.69 o
   2  22  -2     4066.93     4223.57    135.03 o
   4  22  -2     1490.23     1457.76     63.75 o
   6  22  -2      219.80      220.47     15.29 o
   8  22  -2      127.17      214.72     41.67 o
  10  22  -2       82.04       23.03     35.84 o
  12  22  -2       35.66       52.67     44.14 o
  -9  23  -2       11.47       12.84     15.99 o
  -7  23  -2      330.17      284.08     33.08 o
  -5  23  -2      681.56      669.29     32.88 o
  -3  23  -2     2932.98     2914.45    109.40 o
  -1  23  -2     1753.57     1675.63     68.19 o
   1  23  -2     9310.95     9719.38    390.53 o
   3  23  -2     2009.35     2016.86    108.65 o
   5  23  -2      496.34      454.65     21.60 o
   7  23  -2     3027.93     2920.55    121.30 o
   9  23  -2      112.65      117.06     28.79 o
  11  23  -2      148.82      188.45     44.89 o
 -10  24  -2      103.63      120.87     20.10 o
  -8  24  -2      140.58      160.66     26.32 o
  -6  24  -2      352.47      273.04     18.58 o
  -4  24  -2      792.27      925.41     45.41 o
  -2  24  -2      820.83      760.55     31.85 o
   0  24  -2     3545.37     3881.55    178.89 o
   2  24  -2     2085.04     1950.82     63.82 o
   4  24  -2     3248.41     3197.13    135.63 o
   6  24  -2      473.68      591.05     34.96 o
   8  24  -2     1050.13     1094.57     67.51 o
  10  24  -2      158.02      102.74     39.22 o
  12  24  -2       78.92       63.73     41.51 o
  -9  25  -2       14.15       15.37     16.91 o
  -7  25  -2      669.48      646.66     38.07 o
  -5  25  -2     1732.12     1836.81     75.13 o
  -3  25  -2      184.35      187.23     13.34 o
  -1  25  -2     7737.74     7993.73    317.40 o
   1  25  -2     3216.52     3100.90    155.01 o
   3  25  -2     1569.46     1444.27     63.05 o
   5  25  -2     6948.75     7111.20    246.89 o
   7  25  -2      599.21      508.91     35.75 o
   9  25  -2      346.75      401.48     49.16 o
  11  25  -2       73.76       84.81     41.48 o
 -10  26  -2       52.13       13.79     29.14 o
  -8  26  -2      272.48      299.47     23.57 o
  -6  26  -2       96.15       82.51     13.51 o
  -4  26  -2     1635.68     1553.52     64.43 o
  -2  26  -2     2654.66     2508.79    114.35 o
   0  26  -2     1617.90     1658.18     88.87 o
   2  26  -2     5972.07     6263.72    252.09 o
   4  26  -2       70.39       75.78      9.85 o
   6  26  -2     3410.17     3178.23    145.60 o
   8  26  -2      147.76      149.97     22.17 o
  10  26  -2      257.19      222.14     45.02 o
  12  26  -2       14.48      -40.51     40.51 o
  -9  27  -2       48.43       31.78     17.52 o
  -7  27  -2       10.98       10.97     15.93 o
  -5  27  -2      416.01      515.48     26.13 o
  -3  27  -2      890.47      897.25     45.83 o
  -1  27  -2      263.05      234.49     15.25 o
   1  27  -2      286.13      249.89     15.05 o
   3  27  -2      333.94      346.99     18.13 o
   5  27  -2      440.35      400.46     20.03 o
   7  27  -2      393.89      445.38     30.96 o
   9  27  -2       28.27       23.07     32.89 o
  11  27  -2        6.33      -21.63     39.15 o
  -8  28  -2       80.68      101.59     21.40 o
  -6  28  -2      147.35      169.59     19.83 o
  -4  28  -2      879.97      881.66     46.90 o
  -2  28  -2     2684.42     2798.92    108.02 o
   0  28  -2      949.12      906.34     46.17 o
   2  28  -2     1929.87     1973.18     81.86 o
   4  28  -2     2449.57     2548.74     95.94 o
   6  28  -2      436.52      455.38     25.66 o
   8  28  -2      315.59      338.80     42.34 o
  10  28  -2       59.99       83.83     38.09 o
  -9  29  -2       53.82       85.03     24.25 o
  -7  29  -2       42.04       -3.39     21.07 o
  -5  29  -2      873.54      783.06     46.85 o
  -3  29  -2       13.03       14.85     18.60 o
  -1  29  -2     6210.62     6099.11    255.56 o
   1  29  -2      790.41      787.12     33.59 o
   3  29  -2      527.87      558.05     37.25 o
   5  29  -2      881.66      906.63     44.47 o
   7  29  -2      440.51      475.19     52.06 o
   9  29  -2      200.49      199.03     39.05 o
  11  29  -2        6.62       55.41     41.43 o
  -8  30  -2       32.40       42.96     24.12 o
  -6  30  -2      595.91      610.05     40.22 o
  -4  30  -2      142.81      122.47     38.84 o
  -2  30  -2     1633.71     1688.05     67.22 o
   0  30  -2     1622.67     1676.68     66.19 o
   2  30  -2      765.84      782.36     36.73 o
   4  30  -2     2976.09     3116.38    163.02 o
   6  30  -2     1400.45     1526.84     78.31 o
   8  30  -2       81.97      147.38     34.72 o
  10  30  -2      266.59      256.13     47.79 o
  -9  31  -2       96.96       33.88     25.48 o
  -7  31  -2      282.21      269.40     31.63 o
  -5  31  -2      420.90      397.01     29.61 o
  -3  31  -2     2744.86     2667.40    138.60 o
  -1  31  -2      156.58      128.45     12.92 o
   1  31  -2     6390.36     6439.31    251.24 o
   3  31  -2     3968.99     3878.28    184.08 o
   5  31  -2      679.24      685.69     41.86 o
   7  31  -2     1216.82     1280.92    108.37 o
   9  31  -2       57.92       57.66     34.95 o
  11  31  -2       66.40       98.83     41.77 o
  -8  32  -2        2.28        0.63     24.11 o
  -6  32  -2      480.01      442.82     62.41 o
  -4  32  -2      395.95      380.12     27.36 o
  -2  32  -2      459.22      457.38     25.39 o
   0  32  -2     1504.07     1440.27     61.07 o
   2  32  -2     1353.62     1356.69     62.34 o
   4  32  -2     1146.29     1075.37     59.95 o
   6  32  -2      115.23       88.68     27.82 o
   8  32  -2      340.04      344.62     44.78 o
  10  32  -2       56.45       70.75     39.11 o
  -7  33  -2      113.97       86.58     25.37 o
  -5  33  -2      252.86      297.17     25.99 o
  -3  33  -2      322.57      346.71     27.17 o
  -1  33  -2      709.64      744.63     35.15 o
   1  33  -2      436.39      404.98     22.28 o
   3  33  -2      115.25      121.12     16.19 o
   5  33  -2     1006.46      986.67     56.72 o
   9  33  -2       57.58       73.55     38.30 o
  11  33  -2       71.20      119.68     43.17 o
  -8  34  -2        4.28       16.63     24.01 o
  -6  34  -2      125.77      152.53     39.06 o
  -4  34  -2      313.13      318.72     27.35 o
  -2  34  -2      875.58      816.67     40.32 o
   0  34  -2     1963.31     1825.51     77.72 o
   2  34  -2      121.26      128.83     14.19 o
   4  34  -2     1150.59     1235.26     67.85 o
   6  34  -2      144.62      149.59     30.44 o
  10  34  -2       83.42       55.35     38.73 o
  -7  35  -2       87.93       24.08     24.53 o
  -5  35  -2       34.37       -8.64     20.82 o
  -3  35  -2      261.26      230.39     23.56 o
  -1  35  -2      320.09      316.65     19.27 o
   1  35  -2      551.31      581.54     40.10 o
   3  35  -2      145.60      148.83     17.97 o
   5  35  -2      395.76      393.00     26.82 o
  -8  36  -2       34.00       30.08     25.85 o
  -6  36  -2        1.10       13.32     20.26 o
  -4  36  -2      926.03      917.81     53.09 o
  -2  36  -2      756.89      720.84     36.82 o
   0  36  -2      678.34      684.76     35.56 o
   2  36  -2     1905.99     1930.74     93.83 o
   4  36  -2      101.09      103.89     21.85 o
   6  36  -2      481.05      525.65     49.34 o
  -7  37  -2      133.60       96.49     27.70 o
  -5  37  -2      592.71      547.42     37.86 o
  -3  37  -2      102.00      135.75     21.31 o
  -1  37  -2     1741.45     1719.37     73.22 o
   1  37  -2      848.39      837.50     40.06 o
   3  37  -2     1435.15     1368.48     79.76 o
   5  37  -2     1032.12     1072.71     61.81 o
  -6  38  -2      207.90      215.64     40.92 o
  -4  38  -2       33.54        6.97     18.88 o
  -2  38  -2      865.38      844.58     41.74 o
   0  38  -2      153.98      160.89     16.04 o
   2  38  -2      197.69      185.37     21.23 o
   4  38  -2      201.63      212.17     28.02 o
  -7  39  -2       34.02       34.97     26.98 o
  -5  39  -2      234.85      282.31     35.74 o
  -3  39  -2      380.95      384.00     32.87 o
  -1  39  -2       54.07       42.23     14.55 o
   1  39  -2     1258.89     1189.07     52.77 o
   3  39  -2      616.85      659.05     43.81 o
   5  39  -2      242.96      253.42     22.75 o
  -6  40  -2       22.93       30.25     24.77 o
  -4  40  -2      159.60      127.97     22.45 o
  -2  40  -2       91.07       51.71     15.16 o
   0  40  -2      304.18      317.43     20.46 o
   2  40  -2      206.99      209.61     22.11 o
   4  40  -2      607.85      535.76     33.21 o
  -7  41  -2        9.37       -6.21     27.47 o
  -5  41  -2      107.72      109.53     26.25 o
  -3  41  -2       88.22      115.53     21.79 o
  -1  41  -2        5.68       24.51     14.65 o
   1  41  -2      171.58      169.93     21.65 o
   3  41  -2      496.52      483.04     40.51 o
   5  41  -2       29.41       38.40     17.70 o
  -6  42  -2       78.85      109.52     26.03 o
  -4  42  -2       29.14       77.53     22.23 o
  -2  42  -2      409.12      471.29     26.76 o
   0  42  -2      450.83      441.49     26.52 o
   2  42  -2       86.58       85.83     19.13 o
   4  42  -2      339.15      338.93     55.44 o
  -5  43  -2       10.32        9.72     22.39 o
  -3  43  -2      287.34      262.45     34.56 o
  -1  43  -2      141.24      161.93     42.26 o
   1  43  -2      412.00      401.95     30.40 o
   3  43  -2      219.18      256.44     24.61 o
   5  43  -2      175.18      179.91     21.77 o
  -6  44  -2       12.02      -23.23     27.70 o
  -4  44  -2      231.29      244.83     53.74 o
  -2  44  -2      110.63      114.04     17.38 o
   0  44  -2      183.20      173.09     18.56 o
   2  44  -2      245.30      269.95     40.13 o
   4  44  -2      165.25      146.90     21.48 o
  -5  45  -2      131.12      138.36     32.08 o
  -3  45  -2        7.98      -18.27     29.33 o
  -1  45  -2      297.14      318.22     36.72 o
   1  45  -2       70.38       94.24     20.81 o
   3  45  -2      115.64      150.64     37.00 o
   5  45  -2      260.69      269.14     24.69 o
  -4  46  -2       60.89       62.52     23.78 o
  -2  46  -2       51.91       61.77     17.17 o
   0  46  -2       23.39        0.59     19.88 o
   2  46  -2       66.96       45.22     19.73 o
   4  46  -2       86.85       65.57     20.25 o
  -3  47  -2      214.12      173.76     49.81 o
  -1  47  -2       52.54       69.33     17.06 o
   1  47  -2       73.92       96.44     22.00 o
   3  47  -2       21.48       20.42     19.98 o
   5  47  -2      108.64      134.91     35.59 o
  -4  48  -2       74.47       65.71     31.60 o
  -2  48  -2      131.61      128.89     19.04 o
   0  48  -2       37.54       16.09     20.24 o
   2  48  -2      264.82      298.31     29.73 o
   4  48  -2       36.28       38.14     20.58 o
  -3  49  -2       44.67       43.69     30.98 o
  -1  49  -2      169.47      118.51     18.91 o
   1  49  -2       77.63       75.21     25.29 o
   3  49  -2      163.98      184.15     23.73 o
   5  49  -2       89.95       57.00     25.16 o
  -2  50  -2      148.19      139.51     29.63 o
   0  50  -2       46.42       42.90     20.77 o
   2  50  -2       33.44       47.70     21.23 o
   4  50  -2      231.94      239.61     26.93 o
  -1  51  -2       35.37       28.90     28.77 o
   1  51  -2      104.54      130.64     23.79 o
   3  51  -2      159.63      150.69     22.96 o
   0  52  -2       15.22      -25.25     27.95 o
   2  52  -2      123.27      130.18     37.93 o
   4  52  -2       45.17       33.15     26.77 o
   1  53  -2       39.70       40.79     28.19 o
 -11   1  -1       32.29       35.04     14.12 o
  -9   1  -1      211.45      184.58     15.65 o
  -7   1  -1      507.84      563.07     29.70 o
  -5   1  -1     2704.85     2610.83    182.17 o
  -3   1  -1     3131.62     3200.07    207.70 o
  -1   1  -1     8741.31     8986.74    353.22 o
   3   1  -1     5696.10     6074.74    257.99 o
   5   1  -1     5431.20     5152.17    226.93 o
   7   1  -1       55.87       54.64     10.91 o
   9   1  -1      430.39      468.04     46.47 o
  11   1  -1       35.06       69.20     29.15 o
  13   1  -1        1.93      -12.90     35.51 o
 -12   2  -1       46.52       40.14     15.85 o
 -10   2  -1       41.09       39.61     15.04 o
  -8   2  -1     1115.91     1115.25     57.56 o
  -4   2  -1     3870.65     3513.27    174.81 o
  -2   2  -1    19687.72    19297.96   1389.61 o
   0   2  -1     5637.89     5809.47    291.65 o
   2   2  -1    58888.93    60285.76   2512.08 o
   4   2  -1     2098.87     1918.18     93.88 o
   6   2  -1     2490.65     2519.97    137.70 o
   8   2  -1     4644.02     4755.71    249.70 o
  10   2  -1      156.91      122.95     28.51 o
  12   2  -1      183.67      148.25     36.47 o
 -11   3  -1       58.89       43.16     14.41 o
  -9   3  -1      304.38      281.07     21.66 o
  -7   3  -1      862.06      891.11     42.92 o
  -5   3  -1     4494.02     4504.56    214.13 o
  -3   3  -1    10709.74    10366.35    734.43 o
  -1   3  -1    22084.53    22994.43    950.70 o
   3   3  -1    23848.30    24441.34   1027.47 o
   5   3  -1     4841.73     4760.66    202.15 o
   7   3  -1     2691.45     2719.67    129.52 o
   9   3  -1      163.17      183.25     24.56 o
  11   3  -1      107.66       76.65     29.98 o
  13   3  -1       49.35       74.05     36.59 o
 -12   4  -1       55.56       69.65     16.37 o
 -10   4  -1      206.48      202.06     18.06 o
  -8   4  -1       59.59       54.89     11.17 o
  -6   4  -1     2853.48     2841.72    188.23 o
  -4   4  -1     4488.70     4671.28    192.41 o
  -2   4  -1    14052.59    14063.11    698.14 o
   0   4  -1     7776.99     8664.29    434.91 o
   2   4  -1     2024.60     2269.44     85.70 o
   4   4  -1    16730.49    17426.76   1197.41 o
   6   4  -1     2623.52     2583.73    113.78 o
   8   4  -1      461.93      386.57     36.17 o
  10   4  -1      791.47      854.90     58.32 o
  12   4  -1       81.85      118.71     42.52 o
 -11   5  -1        5.65       10.79     14.26 o
  -9   5  -1      186.43      193.64     16.05 o
  -7   5  -1      138.60      119.80     12.06 o
  -5   5  -1      196.00      231.37     12.09 o
  -3   5  -1     4050.66     3886.96    133.19 o
  -1   5  -1     2579.16     2803.49    152.77 o
   1   5  -1     2235.90     2380.46    183.93 o
   3   5  -1     7400.18     7516.18    276.99 o
   5   5  -1      548.04      638.85     34.88 o
   7   5  -1      750.92      626.45     33.26 o
   9   5  -1      701.12      741.66     49.52 o
  11   5  -1       72.90       37.86     28.81 o
  13   5  -1       39.85       56.08     36.15 o
 -12   6  -1        4.42       17.86     15.31 o
 -10   6  -1       26.97       16.67     13.39 o
  -8   6  -1       90.67       98.83     12.50 o
  -6   6  -1       18.41       25.70      8.04 o
  -4   6  -1     4670.94     4922.07    169.73 o
   0   6  -1     4960.30     5405.66    258.43 o
   2   6  -1     1286.50     1170.98     39.71 o
   4   6  -1      335.14      367.66     22.87 o
   6   6  -1      418.35      421.36     26.81 o
   8   6  -1      181.23      152.38     26.31 o
  10   6  -1       29.02       50.53     24.86 o
  12   6  -1       18.53       22.48     32.71 o
 -11   7  -1       10.42      -11.13     14.27 o
  -9   7  -1      206.03      217.58     17.37 o
  -7   7  -1      879.06      838.64     42.93 o
  -5   7  -1       63.90       58.69      6.58 o
  -3   7  -1    13352.33    13112.62    522.69 o
  -1   7  -1     9564.78     9982.78    396.91 o
   1   7  -1    28452.10    29960.04   1253.31 o
   3   7  -1    20993.35    21853.11    942.25 o
   5   7  -1      215.28      257.19     12.37 o
   7   7  -1     2757.27     2679.02    147.70 o
   9   7  -1       41.36       58.79     21.77 o
  11   7  -1       50.33        6.10     26.63 o
  13   7  -1       38.96       41.90     35.83 o
 -12   8  -1        6.46       18.46     15.59 o
 -10   8  -1      276.65      254.76     21.59 o
  -8   8  -1      332.37      329.55     21.84 o
  -6   8  -1     3105.35     3001.55    119.86 o
  -4   8  -1     3753.83     3656.30    144.79 o
  -2   8  -1    10064.19    10388.76    688.25 o
   0   8  -1    42486.47    44408.32   1550.24 o
   2   8  -1    15622.66    16377.39    603.15 o
   4   8  -1    11270.08    11869.70    591.19 o
   6   8  -1     1880.84     1759.17     91.87 o
   8   8  -1     1264.42     1268.25     53.82 o
  10   8  -1      745.66      728.87     52.90 o
  12   8  -1       26.38       28.16     34.14 o
 -11   9  -1       96.95       83.02     15.84 o
  -9   9  -1      375.85      345.68     22.43 o
  -7   9  -1     2736.06     2576.54    119.53 o
  -5   9  -1     3813.94     3774.87    148.23 o
  -3   9  -1     1302.07     1436.69     57.58 o
  -1   9  -1    38235.37    37356.87   1775.78 o
   1   9  -1    38878.43    39586.30   1421.44 o
   3   9  -1     3798.70     3972.78    171.95 o
   5   9  -1     8775.13     8690.75    435.36 o
   7   9  -1     3797.79     3692.51    189.83 o
   9   9  -1      529.05      593.44     45.48 o
  11   9  -1      241.54      293.19     35.12 o
  13   9  -1       23.46       36.93     34.80 o
 -12  10  -1        9.80      -10.35     15.39 o
 -10  10  -1      164.66      193.60     18.08 o
  -8  10  -1      860.00      881.51     42.11 o
  -6  10  -1      119.76      130.80     10.57 o
  -4  10  -1    12776.67    12469.33    489.77 o
  -2  10  -1    11834.16    11345.04    865.92 o
   0  10  -1    13845.17    14745.76    573.93 o
   2  10  -1    31528.60    31489.83   1635.24 o
   4  10  -1     3338.48     3088.81    171.42 o
   6  10  -1     6374.05     6451.36    282.56 o
   8  10  -1     3368.73     3443.46    167.16 o
  10  10  -1      116.48      113.20     26.20 o
  12  10  -1       56.07       29.19     32.34 o
 -11  11  -1       31.27       11.52     14.92 o
  -9  11  -1      121.49      107.43     21.83 o
  -7  11  -1      424.57      482.34     39.93 o
  -5  11  -1     1441.02     1307.43     50.34 o
  -3  11  -1     1443.51     1512.89     57.99 o
  -1  11  -1     9905.87    10016.83    485.68 o
   1  11  -1    12852.50    13281.60    553.59 o
   3  11  -1      697.50      743.82     33.86 o
   5  11  -1     3992.72     3888.64    170.82 o
   7  11  -1      397.42      441.50     29.83 o
   9  11  -1      460.68      456.99     38.77 o
  11  11  -1       68.35       50.82     29.15 o
  13  11  -1       14.97       29.48     49.16 o
 -10  12  -1       75.99       67.16     14.56 o
  -8  12  -1      171.61      175.27     14.99 o
  -6  12  -1      818.53      841.61     35.74 o
  -4  12  -1     1345.35     1362.05     60.20 o
  -2  12  -1     2078.61     2002.60    151.58 o
   0  12  -1     6230.02     5998.68    251.21 o
   2  12  -1     7579.63     8311.94    658.85 o
   4  12  -1     3850.89     3873.89    160.86 o
   6  12  -1     2628.50     2668.02    122.11 o
   8  12  -1      120.16      146.27     16.08 o
  10  12  -1      165.99      166.53     43.07 o
  12  12  -1       16.09        5.64     29.70 o
 -11  13  -1       15.63        8.96     15.07 o
  -9  13  -1       62.72       63.74     13.45 o
  -7  13  -1      396.31      395.56     23.54 o
  -5  13  -1     1990.76     1943.98     73.79 o
  -3  13  -1     1534.94     1486.55     54.10 o
  -1  13  -1    10832.97    11026.23    555.07 o
   1  13  -1    18250.91    19306.52    681.09 o
   3  13  -1     1498.97     1467.70     55.02 o
   5  13  -1     3790.73     3961.51    181.10 o
   7  13  -1      508.84      564.53     40.32 o
   9  13  -1      164.62      159.49     27.03 o
  11  13  -1       36.00       30.99     34.31 o
  13  13  -1       13.14      -23.33     46.84 o
 -10  14  -1       48.16       71.93     15.49 o
  -8  14  -1      123.59       98.54     13.68 o
  -6  14  -1      959.04     1061.40     46.16 o
  -4  14  -1     2888.70     2730.91    111.37 o
  -2  14  -1     2041.60     2048.76    161.73 o
   0  14  -1     4950.84     5277.65    279.43 o
   2  14  -1     2996.11     3322.84    272.01 o
   4  14  -1     3896.26     3934.40    164.05 o
   6  14  -1     1878.04     1918.99     72.52 o
   8  14  -1      194.84      208.35     19.30 o
  10  14  -1      100.10      160.00     36.75 o
  12  14  -1       33.82       33.72     45.26 o
 -11  15  -1       44.24       33.29     16.10 o
  -9  15  -1      762.82      756.59     49.74 o
  -7  15  -1     1213.54     1214.16     60.44 o
  -5  15  -1      947.69      945.52     41.33 o
  -3  15  -1    17671.71    18761.05    839.54 o
  -1  15  -1     5976.17     6283.03    207.60 o
   1  15  -1    24893.04    25462.96    799.73 o
   3  15  -1    11402.90    11730.38    388.73 o
   5  15  -1       35.29       32.48      9.83 o
   7  15  -1     1590.23     1620.37     64.31 o
   9  15  -1      817.33      874.93     58.92 o
  11  15  -1      133.71       81.15     43.62 o
 -10  16  -1      170.12      155.72     17.75 o
  -8  16  -1       71.98       82.18     13.58 o
  -6  16  -1     3160.30     3101.63    125.21 o
  -4  16  -1     3766.67     3733.80    169.00 o
  -2  16  -1     6140.42     6309.49    316.50 o
   0  16  -1    21370.98    22513.47   1092.95 o
   2  16  -1     4259.63     4543.20    183.57 o
   4  16  -1    14491.15    14812.08    486.28 o
   6  16  -1     4375.50     4316.61    162.39 o
   8  16  -1      654.79      618.87     35.29 o
  10  16  -1      589.99      663.52     67.66 o
  12  16  -1       68.22       66.70     46.48 o
 -11  17  -1       43.10       53.61     16.27 o
  -9  17  -1       92.35       69.40     18.17 o
  -7  17  -1      603.41      565.61     30.31 o
  -5  17  -1      159.98      222.97     13.76 o
  -3  17  -1     1759.28     1916.10     94.74 o
  -1  17  -1     7263.33     7350.34    253.67 o
   1  17  -1     4001.79     3948.59    145.20 o
   3  17  -1      373.55      439.64     16.61 o
   5  17  -1     1519.84     1594.62     75.60 o
   7  17  -1      259.40      212.77     17.00 o
   9  17  -1       50.20       96.50     33.23 o
  11  17  -1       31.78       29.65     41.41 o
 -10  18  -1       13.79       20.15     20.49 o
  -8  18  -1      257.70      264.88     19.42 o
  -6  18  -1      413.74      437.98     21.11 o
  -4  18  -1     2356.38     2529.07    122.92 o
  -2  18  -1     3098.58     2958.19    142.23 o
   0  18  -1     2856.00     2814.19    140.42 o
   2  18  -1     6727.93     6378.83    263.69 o
   4  18  -1     2945.03     3168.47    106.15 o
   6  18  -1      590.05      629.13     27.61 o
   8  18  -1     1175.45     1164.51     74.24 o
  10  18  -1       31.00       -4.43     36.95 o
  12  18  -1        9.93       20.10     45.20 o
 -11  19  -1        3.19       -7.33     16.16 o
  -9  19  -1      127.24      123.34     16.39 o
  -7  19  -1      104.48       93.25     13.04 o
  -5  19  -1      483.43      464.75     22.16 o
  -3  19  -1     2374.53     2284.59    109.19 o
  -1  19  -1       92.32      101.00      6.76 o
   1  19  -1      426.81      434.12     17.97 o
   3  19  -1     1709.52     1791.25     58.32 o
   5  19  -1      421.30      365.10     20.54 o
   7  19  -1      121.99       92.25     17.82 o
   9  19  -1      195.17      155.67     39.57 o
  11  19  -1       30.35       73.12     39.64 o
 -10  20  -1       35.91       45.43     15.76 o
  -8  20  -1      174.12      199.52     17.79 o
  -6  20  -1       46.73       79.56     11.02 o
  -4  20  -1     3723.40     3993.18    195.37 o
  -2  20  -1      625.67      576.13     28.00 o
   0  20  -1      982.54     1016.49     90.11 o
   2  20  -1     4558.62     4602.97    192.97 o
   4  20  -1     1801.19     1996.79     72.52 o
   6  20  -1     1715.32     1882.26     82.57 o
   8  20  -1      692.00      668.72     80.32 o
  10  20  -1       52.95      -10.73     33.96 o
  12  20  -1       15.86      -24.03     44.08 o
 -11  21  -1       67.28       91.49     17.98 o
  -9  21  -1       33.04       42.53     14.53 o
  -7  21  -1      517.43      521.51     25.60 o
  -5  21  -1     3344.39     3507.90    136.68 o
  -3  21  -1      185.86      164.96     15.67 o
  -1  21  -1     9499.44     9151.99    350.27 o
   1  21  -1     5688.61     5574.83    206.22 o
   3  21  -1     1817.57     1824.32     61.38 o
   5  21  -1     8261.82     8591.77    365.27 o
   7  21  -1      408.23      461.78     42.44 o
   9  21  -1      488.17      514.68     60.91 o
  11  21  -1      138.04      176.62     46.32 o
 -10  22  -1       16.45       35.47     15.58 o
  -8  22  -1      586.31      567.49     37.44 o
  -6  22  -1     1391.06     1463.95     62.72 o
  -4  22  -1     2777.53     2746.20    107.09 o
  -2  22  -1     5173.91     5170.46    205.08 o
   0  22  -1     2487.09     2431.70     98.78 o
   2  22  -1    13906.16    14245.46    594.44 o
   4  22  -1     1918.85     2086.49     76.46 o
   6  22  -1     1645.07     1548.07     73.19 o
   8  22  -1      836.50      831.18     84.11 o
  10  22  -1      105.44      147.47     41.14 o
  12  22  -1       44.13       80.59     45.49 o
 -11  23  -1        8.63        6.89     17.17 o
  -9  23  -1      177.34      188.10     18.87 o
  -7  23  -1      168.60      216.03     15.94 o
  -5  23  -1      393.57      411.14     28.20 o
  -3  23  -1     3519.16     3625.60    143.86 o
  -1  23  -1      363.24      371.64     17.69 o
   1  23  -1      795.65      693.84     31.35 o
   3  23  -1     5407.37     5460.95    222.90 o
   5  23  -1       64.79       68.47      8.60 o
   7  23  -1      725.45      801.53     72.23 o
   9  23  -1      241.49      206.51     37.75 o
  11  23  -1       26.62       63.66     41.72 o
 -10  24  -1       28.23       22.56     21.66 o
  -8  24  -1       89.35       76.82     15.31 o
  -6  24  -1      372.09      390.06     21.87 o
  -4  24  -1      408.78      458.33     20.27 o
  -2  24  -1     2691.27     2746.01    114.89 o
   0  24  -1     3116.78     2914.73    149.89 o
   2  24  -1     2532.00     2537.51     91.69 o
   4  24  -1     1770.51     1868.40     84.70 o
   6  24  -1       61.64       59.18     14.93 o
   8  24  -1      146.52      121.00     32.03 o
  10  24  -1      122.76      171.49     42.68 o
  12  24  -1        2.54      -19.28     44.06 o
  -9  25  -1       11.43      -14.86     14.86 o
  -7  25  -1       12.46       -4.99     12.31 o
  -5  25  -1     1112.82     1113.58     50.16 o
  -3  25  -1     1126.70     1085.95     46.33 o
  -1  25  -1      624.74      641.48     32.27 o
   1  25  -1      991.36     1029.36     48.87 o
   3  25  -1     1859.92     1990.47    107.85 o
   5  25  -1      859.86      838.09     36.68 o
   7  25  -1       51.57       61.22     28.53 o
   9  25  -1      165.51      136.15     37.20 o
  11  25  -1        0.63        1.21     40.53 o
 -10  26  -1       96.73      107.89     18.48 o
  -8  26  -1       96.87       94.67     23.86 o
  -6  26  -1      456.99      532.34     26.90 o
  -4  26  -1      431.89      408.46     22.55 o
  -2  26  -1     2065.05     2177.45     89.36 o
   0  26  -1     2751.81     2614.12    132.37 o
   2  26  -1      523.71      578.98     24.35 o
   4  26  -1     3574.91     3798.39    165.24 o
   6  26  -1      700.39      758.06     78.92 o
   8  26  -1       68.19       82.47     33.39 o
  10  26  -1      264.85      280.09     49.79 o
  -9  27  -1       99.12      111.63     18.20 o
  -7  27  -1      467.94      470.37     25.65 o
  -5  27  -1      215.56      203.90     22.74 o
  -3  27  -1     3796.74     3745.68    194.22 o
  -1  27  -1     1464.13     1308.35     70.39 o
   1  27  -1     2457.43     2376.85     88.37 o
   3  27  -1     4209.65     4314.63    174.99 o
   5  27  -1     1133.32     1143.99     49.66 o
   7  27  -1     1592.58     1718.86    134.73 o
   9  27  -1      197.50      144.67     40.94 o
  11  27  -1       42.18       44.23     42.07 o
 -10  28  -1      145.73      145.19     20.51 o
  -8  28  -1      176.75      203.64     32.84 o
  -6  28  -1      519.44      516.36     42.76 o
  -4  28  -1     3691.94     3577.89    147.46 o
  -2  28  -1     3521.27     3515.05    139.88 o
   0  28  -1     2354.49     2357.11    103.24 o
   2  28  -1     5860.79     5934.65    237.48 o
   4  28  -1     2998.54     2916.52    122.18 o
   6  28  -1      318.48      340.52     45.02 o
   8  28  -1      549.45      600.00     58.95 o
  10  28  -1      209.97      192.03     43.81 o
  -9  29  -1       33.16       73.06     17.71 o
  -7  29  -1      393.86      403.27     23.64 o
  -5  29  -1     1468.01     1634.62     84.48 o
  -3  29  -1       45.47       28.65     15.18 o
  -1  29  -1     3877.31     3849.41    150.27 o
   1  29  -1     2773.82     2844.25    126.51 o
   3  29  -1     1526.40     1418.52     70.75 o
   5  29  -1     2439.64     2456.60     91.90 o
   7  29  -1      301.97      251.32     39.68 o
   9  29  -1       52.60       79.23     36.45 o
  11  29  -1       63.87      183.55     44.82 o
 -10  30  -1        1.87       42.57     18.55 o
  -8  30  -1       78.10       89.77     18.12 o
  -6  30  -1        5.07       -8.91     16.02 o
  -4  30  -1      276.79      234.66     22.52 o
  -2  30  -1      569.13      504.95     27.15 o
   0  30  -1      314.90      338.51     17.53 o
   2  30  -1     2170.95     2192.00     95.09 o
   4  30  -1      110.52       89.23     22.36 o
   6  30  -1      740.14      712.25     71.39 o
   8  30  -1      350.20      320.63     47.39 o
  10  30  -1       66.21        2.28     38.67 o
  -9  31  -1       54.17       57.39     23.03 o
  -7  31  -1       40.37       63.52     18.26 o
  -5  31  -1      107.74      124.12     18.18 o
  -3  31  -1       17.78        8.21     16.70 o
  -1  31  -1      227.67      194.86     15.58 o
   1  31  -1      123.89      107.77     12.03 o
   3  31  -1        6.34      -11.88     12.50 o
   5  31  -1      191.16      252.77     16.41 o
   7  31  -1      137.49      171.24     33.91 o
   9  31  -1        9.18      -19.96     34.63 o
  11  31  -1       18.94        9.96     41.68 o
  -8  32  -1      162.74      126.19     25.21 o
  -6  32  -1       32.79       50.52     17.82 o
  -4  32  -1      586.36      591.19     40.63 o
  -2  32  -1     1208.59     1233.80     49.18 o
   0  32  -1      263.64      264.77     16.26 o
   2  32  -1     3236.44     3385.53    148.21 o
   4  32  -1      281.64      296.49     20.84 o
   6  32  -1      148.64      220.02     35.63 o
   8  32  -1      302.13      310.85     47.99 o
  10  32  -1       11.35      -10.66     37.40 o
  -9  33  -1      136.07      113.80     25.79 o
  -7  33  -1       77.91      100.11     19.55 o
  -5  33  -1      637.64      620.08     49.12 o
  -3  33  -1      349.44      338.33     58.90 o
  -1  33  -1     1797.40     1970.07     75.05 o
   1  33  -1      862.25      869.45     40.17 o
   3  33  -1      888.18      779.18     41.81 o
   5  33  -1     1007.87      982.13     54.99 o
   7  33  -1       36.43       37.26     29.98 o
   9  33  -1      221.49      202.31     43.60 o
  -8  34  -1       77.30       39.91     24.34 o
  -6  34  -1      528.09      538.24     36.02 o
  -4  34  -1       75.78       54.66     18.23 o
  -2  34  -1     1250.77     1218.35     52.38 o
   0  34  -1     2642.85     2644.14    109.15 o
   2  34  -1      845.09      833.72     40.50 o
   4  34  -1      375.46      423.17     27.08 o
   8  34  -1      174.50      140.26     36.88 o
  10  34  -1       77.43       97.98     40.73 o
  -9  35  -1      107.15       77.58     25.91 o
  -7  35  -1      203.84      220.58     24.76 o
  -5  35  -1      110.22      111.94     20.28 o
  -3  35  -1     1374.41     1373.21     74.06 o
  -1  35  -1      174.43      163.74     15.99 o
   1  35  -1      242.30      299.86     19.35 o
   3  35  -1     1573.27     1640.65     87.26 o
   5  35  -1       16.54       15.23     22.27 o
  -8  36  -1        9.60      -23.72     23.72 o
  -6  36  -1      168.09      127.75     21.18 o
  -4  36  -1      540.91      485.12     42.61 o
  -2  36  -1      129.56      153.40     21.43 o
   0  36  -1      393.23      397.67     23.59 o
   2  36  -1       73.07       52.88     15.29 o
   4  36  -1      703.59      670.79     38.67 o
  -7  37  -1       80.91      116.10     27.55 o
  -5  37  -1       22.82        6.79     18.75 o
  -3  37  -1      586.29      559.13     39.24 o
  -1  37  -1       74.97       88.16     13.94 o
   1  37  -1      179.01      142.63     15.44 o
   3  37  -1      644.09      657.29     59.48 o
   5  37  -1       25.68        8.36     15.48 o
  -8  38  -1       42.46       13.98     25.94 o
  -6  38  -1      259.22      226.59     25.16 o
  -4  38  -1      416.63      449.48     31.34 o
  -2  38  -1      290.17      287.92     26.77 o
   0  38  -1      867.80      867.83     55.19 o
   2  38  -1      140.63      130.24     17.68 o
   4  38  -1      431.02      438.51     29.08 o
  -7  39  -1      150.78      197.65     25.44 o
  -5  39  -1       46.96       60.43     45.58 o
  -3  39  -1      613.84      502.16     38.09 o
  -1  39  -1      282.28      282.57     19.66 o
   1  39  -1      507.06      446.36     26.79 o
   3  39  -1      512.17      557.91     37.51 o
   5  39  -1      183.06      194.46     26.36 o
  -8  40  -1       34.73       17.30     25.86 o
  -6  40  -1        5.96      -13.35     20.50 o
  -4  40  -1      488.43      495.89     34.39 o
  -2  40  -1      504.84      472.05     26.98 o
   0  40  -1      190.67      215.07     17.69 o
   2  40  -1     1033.04     1010.59     57.47 o
   4  40  -1      440.71      443.30     30.67 o
  -7  41  -1       96.04       73.63     23.22 o
  -5  41  -1      338.36      329.15     50.50 o
  -3  41  -1       40.99       28.23     19.15 o
  -1  41  -1     1001.04     1049.94     46.16 o
   1  41  -1      735.83      729.44     46.35 o
   3  41  -1      159.65      137.59     42.47 o
   5  41  -1      584.54      575.52     55.33 o
  -6  42  -1       21.79       12.53     21.30 o
  -4  42  -1      124.13      142.16     22.43 o
  -2  42  -1      148.67      130.83     16.79 o
   0  42  -1       63.07       85.51     16.02 o
   2  42  -1      167.41      163.21     20.69 o
   4  42  -1       40.21       56.71     18.76 o
  -7  43  -1       26.68       14.40     22.16 o
  -5  43  -1       42.06       69.40     21.33 o
  -3  43  -1      201.37      218.95     24.67 o
  -1  43  -1      124.25      160.43     17.21 o
   1  43  -1       69.25       65.16     18.68 o
   3  43  -1       50.28       64.53     18.38 o
   5  43  -1       93.84      133.69     24.29 o
  -6  44  -1       40.45       27.72     38.85 o
  -4  44  -1      188.44      169.00     32.36 o
  -2  44  -1      530.50      489.99     34.95 o
   0  44  -1       15.32        5.05     16.90 o
   2  44  -1      387.91      393.01     28.75 o
   4  44  -1      122.18      151.78     34.19 o
  -5  45  -1      174.63      145.84     26.30 o
  -3  45  -1       34.89       24.27     20.33 o
  -1  45  -1       75.51       57.36     16.49 o
   1  45  -1      202.84      232.70     28.14 o
   3  45  -1      124.70      123.46     21.18 o
   5  45  -1       67.78       65.92     22.94 o
  -6  46  -1      118.97       94.90     30.77 o
  -4  46  -1      228.27      178.85     25.44 o
  -2  46  -1      291.51      302.02     23.61 o
   0  46  -1      447.05      477.13     35.46 o
   2  46  -1       11.28       18.20     28.37 o
   4  46  -1      526.81      553.84     37.35 o
  -5  47  -1        2.13        9.07     22.62 o
  -3  47  -1      364.04      343.65     29.52 o
  -1  47  -1      244.56      218.74     19.92 o
   1  47  -1      442.95      455.47     33.04 o
   3  47  -1      229.27      260.98     25.48 o
   5  47  -1       43.03       15.31     22.71 o
  -4  48  -1      131.18       80.12     23.94 o
  -2  48  -1       20.64       18.84     16.92 o
   0  48  -1       28.44       56.60     20.40 o
   2  48  -1      129.32      138.20     21.63 o
   4  48  -1       74.22       86.12     20.97 o
  -3  49  -1       10.00      -20.21     21.81 o
  -1  49  -1      131.25      136.65     19.29 o
   1  49  -1       47.89       14.43     37.51 o
   3  49  -1       68.29       88.90     30.02 o
  -4  50  -1       52.56       69.28     30.36 o
  -2  50  -1       37.10       27.29     22.17 o
   0  50  -1       61.59       90.50     21.60 o
   2  50  -1        4.36       35.11     20.41 o
   4  50  -1       14.13      -24.61     24.61 o
  -3  51  -1        8.64        3.68     29.93 o
  -1  51  -1      121.29      142.20     24.14 o
   1  51  -1      164.54      199.79     25.24 o
   3  51  -1       20.37       41.88     20.65 o
  -2  52  -1       47.35       84.63     55.74 o
   0  52  -1       65.77       72.78     21.89 o
   2  52  -1      195.60      231.77     27.11 o
   4  52  -1       22.89       39.31     26.74 o
  -1  53  -1       44.95       76.24     29.79 o
   1  53  -1       42.88       21.78     27.75 o
   3  53  -1       40.52       41.39     22.31 o
 -12   0   0       47.62       72.05     21.38 o
 -10   0   0      662.67      690.73     54.69 o
  -8   0   0     3416.09     3314.22    229.32 o
  -6   0   0    14079.97    13750.13    670.55 o
  -4   0   0    23260.02    24287.73   1571.49 o
  -2   0   0    10254.70    10157.44    649.45 o
   2   0   0     9729.78     9501.67    507.44 o
   4   0   0    22169.73    23225.71   1227.48 o
   6   0   0    14361.41    13891.48    720.40 o
   8   0   0     3461.41     3536.16    270.20 o
  10   0   0      666.29      807.21     78.13 o
  12   0   0       41.74      117.43     50.83 o
 -11   1   0       79.18       63.17     13.55 o
  -9   1   0      224.53      224.96     22.35 o
  -7   1   0      866.10      829.97     41.51 o
  -3   1   0    21283.17    21193.26    997.01 o
   1   1   0     4686.61     4775.39    341.03 o
   3   1   0    21066.29    21108.43   1058.96 o
   5   1   0      556.44      574.90     23.00 o
   7   1   0      889.19      839.44     53.62 o
   9   1   0      208.10      267.87     29.82 o
  11   1   0       71.04       67.11     30.87 o
 -12   2   0       14.23        8.75     13.92 o
 -10   2   0       80.36       73.88     12.71 o
  -8   2   0     1490.18     1460.19     68.72 o
  -6   2   0     1401.54     1456.07     60.42 o
  -4   2   0     1270.61     1204.95     51.78 o
  -2   2   0    26809.26    27186.20   1930.83 o
   2   2   0    25786.49    27319.02   1143.96 o
   4   2   0     1409.45     1400.30     49.30 o
   6   2   0     1491.96     1519.40     56.71 o
   8   2   0     1221.63     1301.96     85.26 o
  10   2   0       74.18       90.37     28.12 o
  12   2   0        9.88       10.95     34.53 o
 -11   3   0       96.93      115.24     16.59 o
  -9   3   0       84.39      118.16     32.04 o
  -7   3   0     1405.54     1429.61     68.63 o
  -5   3   0     6562.59     6466.71    248.45 o
  -3   3   0     5534.51     5728.04    320.19 o
  -1   3   0     8301.35     8696.29    679.20 o
   1   3   0     9231.68     9971.70    480.83 o
   3   3   0     6901.37     7224.48    277.46 o
   5   3   0     6291.63     6208.05    233.58 o
   7   3   0     1404.59     1402.45     83.13 o
   9   3   0       44.61       65.28     31.88 o
  11   3   0       76.90      109.98     33.10 o
 -12   4   0       64.78       76.05     14.68 o
 -10   4   0      106.34       78.52     12.73 o
  -8   4   0       46.29       55.63      9.30 o
  -6   4   0      689.70      630.70     33.04 o
  -4   4   0     5756.25     5795.94    264.86 o
  -2   4   0      402.05      383.82     34.21 o
   2   4   0      485.16      480.23     18.01 o
   4   4   0     5058.87     5216.22    229.09 o
   6   4   0      763.46      695.41     60.11 o
   8   4   0       46.16       53.95     19.54 o
  10   4   0      117.50      141.93     29.78 o
  12   4   0       52.60       43.20     33.62 o
 -11   5   0       56.96       88.12     15.45 o
  -9   5   0      300.26      284.35     17.99 o
  -7   5   0      115.09      105.95      9.40 o
  -5   5   0    11146.20    10762.68    534.99 o
   1   5   0    34534.29    35774.13   1790.95 o
   3   5   0      590.92      651.87     28.40 o
   5   5   0    11574.98    11288.25    574.77 o
   7   5   0       72.65       79.20     18.02 o
   9   5   0      224.99      228.40     30.02 o
  11   5   0       97.62      126.70     31.53 o
 -12   6   0      123.44      150.38     16.48 o
 -10   6   0      232.45      221.17     17.44 o
  -8   6   0     2239.26     2210.41    115.15 o
  -6   6   0     1535.68     1566.10     76.42 o
  -4   6   0    18244.42    18415.05    855.17 o
  -2   6   0    42693.36    43872.29   2211.36 o
   2   6   0    44178.93    46330.64   1482.43 o
   4   6   0    16916.26    17263.99    648.96 o
   6   6   0     1599.69     1481.03    125.38 o
   8   6   0     2736.69     2757.18    138.54 o
  10   6   0      237.65      251.32     39.61 o
  12   6   0      120.89      112.63     36.54 o
 -11   7   0       52.34       41.62     14.14 o
  -9   7   0     1067.80     1049.43     53.25 o
  -7   7   0     1843.57     1924.97     75.05 o
  -5   7   0     1234.61     1026.25     43.64 o
  -3   7   0     2374.44     2275.60    156.34 o
  -1   7   0    40549.93    41280.63   2869.28 o
   1   7   0    39080.18    40176.65   1699.23 o
   3   7   0     2197.13     2160.79     81.32 o
   5   7   0     1350.69     1157.32     48.91 o
   7   7   0     1669.66     1746.82    107.63 o
   9   7   0     1034.95     1072.77     70.55 o
  11   7   0       48.25       50.73     29.64 o
 -12   8   0        7.59        3.67     15.86 o
 -10   8   0      106.44      106.11     13.96 o
  -8   8   0       32.70       23.79      9.01 o
  -6   8   0     3351.32     3494.71    173.11 o
  -4   8   0     6082.21     6406.17    247.11 o
  -2   8   0     9488.46     9922.27    494.58 o
   0   8   0     6928.46     7104.15    503.89 o
   2   8   0     9548.00    10292.01    331.51 o
   4   8   0     5760.34     6101.96    328.17 o
   6   8   0     3498.61     3606.12    187.17 o
   8   8   0       23.72        5.27     20.05 o
  10   8   0      122.23      164.43     28.92 o
  12   8   0        6.69       37.81     33.71 o
 -11   9   0       12.34       15.29     13.05 o
  -9   9   0      156.45      133.40     13.70 o
  -7   9   0     1277.21     1174.35     50.17 o
  -5   9   0     5330.19     5420.56    214.36 o
  -3   9   0     3992.59     4033.60    339.18 o
  -1   9   0    39054.58    41415.90   2945.56 o
   1   9   0    39763.50    41617.08   1733.35 o
   3   9   0     4812.29     5032.88    206.88 o
   5   9   0     5389.65     5472.64    201.60 o
   7   9   0     1464.23     1393.57     74.03 o
   9   9   0      211.43      205.56     29.17 o
  11   9   0       15.55      -32.00     48.70 o
 -12  10   0        7.42      -10.37     14.05 o
 -10  10   0       41.07       41.74     16.32 o
  -8  10   0      196.32      163.06     13.05 o
  -6  10   0      256.13      302.01     15.41 o
  -4  10   0     2185.95     2521.64     95.17 o
  -2  10   0      946.00      919.11     54.41 o
   0  10   0     6218.29     6257.47    314.02 o
   2  10   0     1306.63     1292.06     58.80 o
   4  10   0     1875.87     2276.57    101.94 o
   6  10   0      354.80      406.50     35.11 o
   8  10   0      220.60      166.92     24.41 o
  10  10   0       56.25       79.59     27.74 o
  12  10   0        9.28       17.45     31.90 o
 -11  11   0       66.39       57.05     14.12 o
  -9  11   0       96.33      108.18     12.94 o
  -7  11   0     2622.09     2707.98    105.47 o
  -5  11   0      700.84      790.07     30.18 o
  -3  11   0    20021.55    20175.24    974.17 o
   1  11   0    13901.55    15210.50    634.17 o
   3  11   0    19885.55    20089.49    865.18 o
   5  11   0      585.10      654.43     28.91 o
   7  11   0     2467.30     2529.02    148.65 o
   9  11   0       91.30      125.72     26.13 o
  11  11   0       59.97       37.79     33.04 o
 -12  12   0       66.90       91.56     16.31 o
 -10  12   0      118.31       87.71     14.08 o
  -8  12   0      272.59      283.57     23.59 o
  -6  12   0     2250.14     2229.54     88.01 o
  -4  12   0     7080.52     7040.51    297.27 o
  -2  12   0     3475.53     3485.87    183.68 o
   0  12   0     1176.08      997.80     70.94 o
   2  12   0     3963.89     4033.71    197.35 o
   4  12   0     7979.69     8122.31    318.46 o
   6  12   0     2223.79     2150.18    123.94 o
   8  12   0      282.27      270.53     27.99 o
  10  12   0      201.19      180.92     28.83 o
  12  12   0       83.26      106.86     48.94 o
 -11  13   0      204.01      230.04     19.43 o
  -9  13   0      533.71      549.73     30.87 o
  -7  13   0      741.75      631.18     28.57 o
  -5  13   0     5497.85     5979.66    233.39 o
  -3  13   0     5355.19     5627.76    262.03 o
  -1  13   0    16070.07    15667.34   1011.43 o
   1  13   0    13981.00    14919.65    780.99 o
   3  13   0     5041.96     5255.19    197.37 o
   5  13   0     5498.70     5879.41    219.30 o
   7  13   0      740.45      686.39     45.54 o
   9  13   0      523.36      535.49     42.80 o
  11  13   0      193.19      251.80     50.71 o
 -12  14   0       41.77       38.09     15.40 o
 -10  14   0        0.25       23.96     12.37 o
  -8  14   0     1079.16     1029.49     51.69 o
  -6  14   0     2602.42     2607.17    104.77 o
  -4  14   0     4311.36     4284.96    176.40 o
  -2  14   0    21987.94    22032.42   1156.45 o
   0  14   0     3630.71     4014.33    279.94 o
   2  14   0    24375.22    25711.24   1201.15 o
   4  14   0     4836.41     4753.07    234.54 o
   6  14   0     2710.66     2667.89    146.69 o
  10  14   0        3.06       16.30     26.36 o
  12  14   0       53.55      108.93     44.43 o
 -11  15   0       20.23       22.23     13.83 o
  -9  15   0      132.52      102.52     13.12 o
  -7  15   0      354.08      335.64     18.18 o
  -5  15   0       97.66       97.11     11.11 o
  -3  15   0     1169.67     1244.00     61.64 o
   1  15   0     3074.24     3475.94    180.23 o
   3  15   0     1130.61     1206.06     53.71 o
   5  15   0      252.96      231.87     16.11 o
   7  15   0      389.07      360.63     28.84 o
   9  15   0      147.79      129.61     26.11 o
  11  15   0       23.55       12.91     42.03 o
 -12  16   0        3.84       12.50     15.39 o
 -10  16   0        2.79       14.02     15.31 o
  -8  16   0      669.49      721.79     38.40 o
  -6  16   0       77.57      134.68      9.98 o
  -4  16   0     1776.45     1751.42     70.31 o
  -2  16   0     5440.78     5227.74    395.47 o
   0  16   0      895.09     1217.10     62.63 o
   2  16   0     5866.10     5743.80    281.33 o
   4  16   0     1808.00     1743.88     91.70 o
   6  16   0       87.33      109.02     16.29 o
   8  16   0      698.45      744.89     50.43 o
  10  16   0        2.90       14.79     35.24 o
  12  16   0        4.28      125.11     45.18 o
 -11  17   0       93.00       92.78     15.78 o
  -9  17   0      419.40      434.28     27.00 o
  -7  17   0      293.29      278.26     16.62 o
  -5  17   0     2235.27     2248.00     95.40 o
  -3  17   0     2896.88     3141.69    157.27 o
  -1  17   0     5720.40     5258.36    258.62 o
   1  17   0     5683.64     5419.49    224.29 o
   3  17   0     2953.10     3244.44    138.29 o
   5  17   0     2649.57     2621.63    132.98 o
   7  17   0      401.64      421.03     37.30 o
   9  17   0      474.17      513.80     54.98 o
  11  17   0       72.01       98.14     44.35 o
 -12  18   0       96.53       70.14     24.65 o
 -10  18   0      137.69      149.79     16.35 o
  -8  18   0      884.88      765.05     68.13 o
  -6  18   0     7572.30     7713.49    291.26 o
  -4  18   0     1069.44     1061.69     46.88 o
  -2  18   0    19549.76    20707.39   1530.10 o
   0  18   0     3541.64     3448.12    172.42 o
   2  18   0    20263.88    21941.08    887.16 o
   4  18   0     1206.86     1184.33     43.42 o
   6  18   0     7091.63     6876.09    403.58 o
   8  18   0      857.90      747.14     75.10 o
  10  18   0      104.83      120.37     39.06 o
  12  18   0       99.65       69.26     44.63 o
 -11  19   0       41.82       22.30     16.63 o
  -9  19   0      293.51      283.73     20.29 o
  -7  19   0      458.78      541.05     26.31 o
  -5  19   0      606.22      559.29     25.39 o
  -3  19   0    13005.51    12648.32    609.99 o
  -1  19   0     3645.96     2913.09    312.35 o
   1  19   0     2838.98     2656.70    115.22 o
   3  19   0    12785.48    12488.89    443.75 o
   5  19   0      577.83      519.66     33.99 o
   7  19   0      510.01      605.39     57.47 o
   9  19   0      279.47      314.58     47.05 o
  11  19   0       41.86       80.75     43.58 o
 -12  20   0       33.54       60.72     27.94 o
 -10  20   0      147.35      160.00     16.63 o
  -8  20   0      431.41      396.65     21.46 o
  -6  20   0     3338.76     3285.36    129.77 o
  -4  20   0     3518.13     3690.44    195.64 o
  -2  20   0     1114.71     1219.18     80.95 o
   0  20   0    41798.39    43629.25   2163.43 o
   2  20   0      969.58     1008.15     58.46 o
   4  20   0     4207.71     4176.99    167.56 o
   6  20   0     3254.57     3138.61    256.24 o
   8  20   0      466.95      423.23     48.41 o
  10  20   0      160.26      157.44     43.13 o
  12  20   0       41.94       66.64     47.76 o
 -11  21   0       33.74       45.84     15.75 o
  -9  21   0       25.26       53.85     13.33 o
  -7  21   0       70.34       55.56     10.53 o
  -5  21   0      569.93      664.21     30.54 o
  -3  21   0      561.38      565.13     30.53 o
  -1  21   0       24.90       22.22     20.12 o
   1  21   0       73.11       42.58      5.97 o
   3  21   0      421.02      436.06     20.48 o
   5  21   0      599.92      659.86     40.43 o
   7  21   0       62.25       69.84     29.06 o
   9  21   0       29.45       32.69     32.50 o
  11  21   0       27.87       40.20     39.49 o
 -10  22   0       19.78       35.79     14.22 o
  -8  22   0       92.61      119.41     19.31 o
  -6  22   0     1065.03     1171.88     47.86 o
  -4  22   0     3289.55     3276.05    183.60 o
  -2  22   0     1893.16     1924.66     94.32 o
   0  22   0     4772.89     4808.26    192.61 o
   2  22   0     1798.15     1917.32    103.01 o
   4  22   0     3999.54     4037.27    157.55 o
   6  22   0      908.78      949.42     93.79 o
   8  22   0       97.81       96.76     34.47 o
  10  22   0        9.84       21.50     39.14 o
 -11  23   0        6.18       35.77     15.71 o
  -9  23   0       20.34       16.19     15.03 o
  -7  23   0     1363.14     1270.88     55.77 o
  -5  23   0     2595.69     2478.48     98.60 o
  -3  23   0     2292.03     2320.60    132.17 o
  -1  23   0     7607.69     7819.53    297.91 o
   1  23   0     6924.23     7431.15    269.81 o
   3  23   0     2870.49     2890.81    113.28 o
   5  23   0     2534.60     2397.92    130.77 o
   7  23   0     1500.90     1468.27    111.58 o
   9  23   0       22.18        9.97     31.96 o
  11  23   0       12.59       43.54     43.26 o
 -10  24   0      202.87      183.27     18.64 o
  -8  24   0      430.49      494.40     31.33 o
  -6  24   0     1236.16     1131.69     48.30 o
  -4  24   0     4053.44     4040.82    155.65 o
  -2  24   0     4007.69     3908.82    189.99 o
   0  24   0     2939.32     3484.04    140.45 o
   2  24   0     3880.46     3925.80    162.92 o
   4  24   0     3679.82     3780.51    164.71 o
   6  24   0     1263.36     1099.40     95.09 o
   8  24   0      416.82      475.26     55.35 o
  10  24   0      170.04      149.17     43.76 o
 -11  25   0       48.42       43.16     16.49 o
  -9  25   0      150.72      159.58     17.37 o
  -7  25   0      288.24      288.21     18.83 o
  -5  25   0     2839.16     2952.86    116.24 o
  -3  25   0      216.77      234.63     20.29 o
  -1  25   0     8267.21     8446.87    406.74 o
   1  25   0     8323.93     8402.17    298.94 o
   3  25   0      117.13      127.06     12.68 o
   5  25   0     2717.87     2808.82    151.18 o
   7  25   0      323.72      393.61     42.83 o
   9  25   0      130.91      153.85     40.44 o
  11  25   0       73.93       37.63     43.90 o
 -10  26   0       44.77       43.59     23.30 o
  -8  26   0      575.10      571.66     28.91 o
  -6  26   0      346.96      342.36     19.62 o
  -4  26   0     2855.59     2827.17    107.41 o
  -2  26   0     5474.81     5426.67    267.64 o
   0  26   0        1.80        9.61      8.28 o
   2  26   0     5490.81     5597.85    229.16 o
   4  26   0     2494.59     2514.77    113.23 o
   6  26   0      341.40      335.41     40.84 o
   8  26   0      661.56      596.56     60.29 o
  10  26   0       46.45       34.01     39.91 o
 -11  27   0       25.13       51.65     28.18 o
  -9  27   0      121.10      115.28     17.18 o
  -7  27   0      546.74      611.17     30.12 o
  -5  27   0      404.10      398.14     21.70 o
  -3  27   0       54.02       53.85      9.99 o
  -1  27   0       48.88       64.94      9.55 o
   1  27   0      105.76      139.48     14.19 o
   3  27   0        3.36        8.09      9.29 o
   5  27   0      416.80      427.37     31.79 o
   7  27   0      508.12      562.20     60.30 o
   9  27   0       94.67       88.13     38.37 o
  11  27   0       27.58       22.59     43.91 o
 -10  28   0       15.18       44.86     20.78 o
  -8  28   0      171.19      208.88     23.64 o
  -6  28   0      750.37      754.26     45.65 o
  -4  28   0     2184.23     2168.36     90.99 o
  -2  28   0     1273.91     1284.82     52.31 o
   0  28   0     2659.43     2846.71    115.30 o
   2  28   0     1166.30     1170.71     52.76 o
   4  28   0     2251.84     2307.93     96.15 o
   6  28   0      737.70      803.32     71.62 o
   8  28   0      158.09      185.53     38.96 o
  10  28   0       12.98       19.21     40.45 o
  -9  29   0       43.85       50.99     16.62 o
  -7  29   0       46.57       20.93     13.45 o
  -5  29   0     3025.37     2973.18    114.49 o
  -3  29   0     1061.39     1012.15     70.30 o
  -1  29   0     2336.55     2520.98    111.26 o
   1  29   0     2674.06     2988.53    112.03 o
   3  29   0     1149.69     1126.88     49.20 o
   5  29   0     2663.62     2647.91    148.32 o
   7  29   0       48.96        6.00     28.53 o
   9  29   0       51.66       58.13     37.03 o
 -10  30   0       64.71       73.26     19.64 o
  -8  30   0       96.38       80.51     15.41 o
  -6  30   0     1051.12     1113.85     51.10 o
  -4  30   0      481.05      475.45     25.30 o
  -2  30   0     1156.81     1223.68     55.08 o
   0  30   0     4521.91     4481.07    180.14 o
   2  30   0     1342.90     1377.55     55.74 o
   4  30   0      225.40      280.38     19.64 o
   6  30   0     1268.07     1340.83    101.10 o
   8  30   0       85.05       68.73     34.25 o
  10  30   0       82.39       65.67     41.09 o
  -9  31   0       69.49       72.13     17.93 o
  -7  31   0      620.64      579.25     29.84 o
  -5  31   0      301.39      295.70     23.67 o
  -3  31   0     5989.13     5923.18    294.16 o
  -1  31   0     3035.78     2997.43    116.79 o
   1  31   0     2680.44     2734.79    116.76 o
   3  31   0     5932.20     6058.66    299.87 o
   5  31   0      309.05      300.95     22.25 o
   7  31   0      577.64      570.25     59.85 o
   9  31   0       62.14       94.10     38.40 o
 -10  32   0       33.26       36.75     22.89 o
  -8  32   0      250.20      270.87     24.91 o
  -6  32   0      297.83      241.64     36.37 o
  -4  32   0     1563.49     1460.33     71.55 o
  -2  32   0       14.69        2.70      9.95 o
   0  32   0     7222.52     6916.45    277.25 o
   2  32   0       50.24       54.95     11.37 o
   4  32   0     1275.71     1260.57     71.98 o
   6  32   0      370.29      316.82     38.35 o
   8  32   0      278.02      300.15     44.70 o
  10  32   0       46.10       17.50     41.16 o
  -9  33   0       13.96        6.09     22.25 o
  -7  33   0       47.25       68.59     18.85 o
  -5  33   0      399.52      468.88     31.62 o
  -3  33   0       45.34       43.06     15.39 o
  -1  33   0      208.45      188.99     14.53 o
   3  33   0       37.83       58.34     14.45 o
   5  33   0      440.59      466.08     41.49 o
   7  33   0       81.54       86.29     34.41 o
   9  33   0        7.77       -2.79     39.53 o
 -10  34   0       31.13       52.21     22.91 o
  -8  34   0       54.13       46.09     19.57 o
  -6  34   0      312.01      251.69     23.72 o
  -4  34   0      699.23      719.75     43.40 o
  -2  34   0     1064.14      945.96     45.32 o
   0  34   0      623.52      677.26     33.10 o
   2  34   0     1260.83     1161.30     57.07 o
   4  34   0      629.87      693.46     42.77 o
   8  34   0       46.72       48.70     35.69 o
  10  34   0       20.41       25.37     41.35 o
  -9  35   0        6.90        2.12     22.71 o
  -7  35   0      273.89      226.64     23.39 o
  -5  35   0      498.57      509.23     36.05 o
  -3  35   0      386.05      400.11     28.71 o
  -1  35   0      631.24      618.94     31.21 o
   1  35   0      654.21      615.14     40.07 o
   3  35   0      375.18      422.83     41.09 o
   5  35   0      585.33      654.06     49.20 o
   9  35   0        6.12       65.84     39.37 o
  -8  36   0      167.37      153.89     22.84 o
  -6  36   0       36.49       68.31     26.49 o
  -4  36   0      826.07      821.94     46.89 o
  -2  36   0     1605.44     1576.51     69.23 o
   0  36   0       87.19      122.53     13.96 o
   2  36   0     1773.88     1738.24     86.44 o
   4  36   0      716.53      758.76     63.16 o
  -9  37   0      179.81      172.61     29.09 o
  -7  37   0       17.79       28.18     25.39 o
  -5  37   0      963.24      932.32     56.35 o
  -3  37   0      293.73      259.37     48.74 o
  -1  37   0     1665.41     1646.42     84.68 o
   1  37   0     1847.56     1809.45     73.44 o
   3  37   0      316.56      312.78     23.52 o
   5  37   0     1038.46     1036.44     74.88 o
  -8  38   0      120.80       79.66     21.96 o
  -6  38   0      590.22      583.62     39.35 o
  -4  38   0      113.69      121.69     20.37 o
  -2  38   0      734.72      711.91     35.36 o
   0  38   0      810.19      834.66     43.98 o
   2  38   0      739.67      708.82     43.47 o
   4  38   0      113.51      107.44     20.64 o
  -7  39   0      122.03      115.57     22.10 o
  -5  39   0       73.69       51.48     20.15 o
  -3  39   0      870.93      881.35     63.47 o
  -1  39   0      598.59      574.98     31.39 o
   1  39   0      586.55      625.39     31.06 o
   3  39   0      750.90      831.55     50.25 o
   5  39   0       92.39       95.10     21.45 o
  -8  40   0       64.53       83.03     22.64 o
  -6  40   0      127.19      134.97     22.52 o
  -4  40   0      113.53       79.66     24.33 o
  -2  40   0      299.02      324.20     20.89 o
   0  40   0       33.21       15.55     21.26 o
   2  40   0      298.53      283.21     29.06 o
   4  40   0      184.20      161.01     23.81 o
  -7  41   0       72.77       93.22     48.40 o
  -5  41   0      284.77      237.24     25.81 o
  -3  41   0      125.93      118.77     20.57 o
  -1  41   0       14.72       10.00     18.64 o
   1  41   0       14.73       26.65     17.02 o
   3  41   0       83.33      111.58     18.61 o
   5  41   0      324.38      275.98     29.30 o
  -8  42   0        3.20        7.10     31.69 o
  -6  42   0      288.49      351.78     38.06 o
  -4  42   0      615.01      599.44     41.09 o
  -2  42   0      123.16      151.11     16.63 o
   0  42   0     1295.65     1244.37     55.24 o
   2  42   0       79.55       87.44     19.43 o
   4  42   0      696.39      699.03     54.70 o
  -7  43   0      238.19      246.26     26.94 o
  -5  43   0       47.70       58.05     21.02 o
  -3  43   0      158.29      165.61     23.20 o
  -1  43   0      268.11      261.62     20.39 o
   1  43   0      270.92      252.70     24.27 o
   3  43   0      188.37      206.44     54.78 o
   5  43   0       22.54        8.86     20.90 o
  -6  44   0       41.66       64.95     21.82 o
  -4  44   0      444.56      470.57     37.95 o
  -2  44   0      393.78      430.03     28.93 o
   0  44   0       22.86       20.77     15.18 o
   2  44   0      439.55      474.78     31.91 o
   4  44   0      490.42      496.50     44.38 o
  -7  45   0       17.50       67.79     27.85 o
  -5  45   0       66.51       54.82     22.08 o
  -3  45   0       39.30       41.92     20.66 o
  -1  45   0      311.30      341.88     29.57 o
   1  45   0      237.26      249.21     25.88 o
   3  45   0       38.72       51.37     18.93 o
  -6  46   0       51.72       -0.03     24.42 o
  -4  46   0       12.31        8.05     31.61 o
  -2  46   0       29.96       18.87     16.18 o
   0  46   0      105.94       90.10     20.41 o
   2  46   0       36.51       10.84     28.86 o
   4  46   0       20.55       29.21     24.00 o
  -5  47   0       43.13       54.66     22.63 o
  -3  47   0        1.78       28.67     21.23 o
  -1  47   0       83.00      125.92     18.00 o
   1  47   0       67.04       64.45     20.92 o
   3  47   0        0.88      -18.88     18.88 o
  -4  48   0       60.63       59.77     22.54 o
  -2  48   0      143.00      137.98     18.95 o
   0  48   0        5.18       40.40     23.94 o
   2  48   0      144.27      140.53     21.98 o
   4  48   0       73.75       80.48     26.00 o
  -5  49   0      152.17      167.89     32.34 o
  -3  49   0      277.71      241.77     28.15 o
  -1  49   0       29.84       50.52     19.42 o
   1  49   0       24.28       19.83     19.86 o
   3  49   0      252.92      290.98     34.69 o
  -4  50   0       18.90        5.29     30.47 o
  -2  50   0      276.99      301.13     23.10 o
   0  50   0      194.14      247.34     26.91 o
   2  50   0      269.82      244.16     26.42 o
   4  50   0        7.68        8.05     24.98 o
  -3  51   0       81.69       36.65     30.35 o
  -1  51   0       99.43      115.68     23.11 o
   1  51   0       67.05       67.12     25.73 o
   3  51   0      114.04       65.16     26.12 o
  -2  52   0       10.15      -13.42     20.83 o
   0  52   0      281.00      245.28     30.31 o
   2  52   0        8.68       -2.09     21.06 o
  -1  53   0       99.34      101.75     31.08 o
   1  53   0      125.20      137.24     23.27 o
   0  54   0       48.39       26.74     28.25 o
 -13   1   1        0.78       -4.05     16.85 o
 -11   1   1       20.06       44.14     12.09 o
  -9   1   1      455.32      455.80     25.68 o
  -7   1   1       29.68       40.52      6.33 o
  -5   1   1     5576.32     5284.64    174.57 o
  -3   1   1     6118.64     6337.03    409.27 o
   3   1   1     2678.30     2763.98    160.50 o
   5   1   1     2552.61     2520.65    142.63 o
   7   1   1      457.13      496.86     39.24 o
   9   1   1      187.31      159.05     28.93 o
  11   1   1       43.46       51.87     33.86 o
 -12   2   1      194.45      201.26     25.61 o
 -10   2   1      167.25      153.28     13.31 o
  -8   2   1     4334.95     4302.19    212.82 o
  -6   2   1     2381.49     2440.05     95.29 o
  -4   2   1     1965.00     1740.00    124.17 o
   2   2   1    19078.26    19960.97   1509.49 o
   4   2   1     3868.08     3765.34    279.11 o
   6   2   1      903.01      940.87     58.25 o
   8   2   1     1179.11     1244.14     73.91 o
  10   2   1       46.23       84.45     74.10 o
  12   2   1       49.12        4.75     34.26 o
 -13   3   1       35.53       37.06     14.37 o
 -11   3   1      100.20      105.36     13.41 o
  -9   3   1       66.04       80.50     12.15 o
  -7   3   1     3144.07     3133.70    116.39 o
  -5   3   1     4406.50     4511.11    219.98 o
  -3   3   1    23919.08    24740.94   1633.34 o
   1   3   1    23596.39    24902.30   1225.21 o
   5   3   1     4220.76     4262.87    241.51 o
   7   3   1      728.83      739.96     54.98 o
   9   3   1      372.69      407.07     34.98 o
  11   3   1       67.74       38.34     30.99 o
 -12   4   1       79.19      101.57     14.61 o
 -10   4   1      799.57      803.12     42.25 o
  -8   4   1      555.80      555.49     26.88 o
  -4   4   1    15974.22    16383.01   1126.84 o
   2   4   1    13875.58    14139.31   1083.44 o
   4   4   1     5386.32     5627.74    379.54 o
   6   4   1     2774.56     2762.77    156.12 o
   8   4   1      104.73      117.93     33.34 o
  10   4   1      236.93      261.07     35.29 o
  12   4   1       57.54       54.64     36.74 o
 -13   5   1       42.76       24.53     14.33 o
 -11   5   1       79.03       52.59     11.95 o
  -9   5   1      678.18      667.49     35.59 o
  -7   5   1      517.63      467.06     21.90 o
  -5   5   1      470.46      564.11     42.77 o
   1   5   1     1865.44     2150.39     83.61 o
   5   5   1      122.53      158.19     25.77 o
   7   5   1      175.83      206.71     30.96 o
   9   5   1      159.68      160.93     28.69 o
  11   5   1        5.60      -30.71     30.71 o
 -12   6   1       18.93       16.92     12.82 o
 -10   6   1       26.03       32.59     21.08 o
  -8   6   1      168.87      148.74      9.43 o
  -6   6   1      347.78      358.97     33.21 o
   0   6   1     4484.76     4881.83    268.46 o
   2   6   1      669.91      660.81     28.40 o
   4   6   1     4739.94     5082.34    383.80 o
   6   6   1       33.39      108.08     24.22 o
   8   6   1      107.30      135.99     24.10 o
  10   6   1       31.38       42.88     28.33 o
  12   6   1        5.08       31.60     36.23 o
 -13   7   1       33.48       50.13     14.61 o
 -11   7   1       65.35       71.82     16.57 o
  -9   7   1       11.01        7.42      8.49 o
  -7   7   1     3161.75     2953.17    199.36 o
   1   7   1     9427.74     9810.94    427.31 o
   3   7   1    14102.82    13959.73   1025.45 o
   5   7   1      107.71      111.07     20.38 o
   7   7   1      872.48      846.81     61.64 o
   9   7   1      177.92      222.66     29.91 o
  11   7   1        6.97       -3.69     30.86 o
 -12   8   1       33.96       59.52     13.35 o
 -10   8   1      773.80      732.77     38.52 o
  -8   8   1     1023.98     1052.17     46.10 o
  -6   8   1     1762.53     1615.32    123.53 o
  -4   8   1    10649.41    10835.49    550.39 o
  -2   8   1    16595.80    16642.84    799.47 o
   0   8   1    42778.03    45174.00   2328.14 o
   2   8   1     8971.57     9475.04    418.57 o
   4   8   1     3675.63     3678.82    201.69 o
   6   8   1     3317.23     3083.06    238.36 o
   8   8   1      408.24      450.41     33.17 o
  10   8   1      236.84      246.11     34.48 o
  12   8   1       11.40       42.43     36.57 o
 -13   9   1       20.44        5.31     13.49 o
 -11   9   1      264.39      266.98     19.19 o
  -9   9   1      575.74      641.17     33.21 o
  -7   9   1     3549.43     3397.90    256.80 o
  -5   9   1     8316.30     7976.85    405.14 o
  -3   9   1     3845.95     3924.94    282.31 o
   1   9   1    35083.00    36015.98   1576.88 o
   5   9   1     3576.56     3650.75    292.40 o
   7   9   1     2433.34     2249.74    199.19 o
   9   9   1      338.22      320.05     35.03 o
  11   9   1       70.33       90.61     33.55 o
 -12  10   1       67.07       67.73     13.43 o
 -10  10   1       87.94       74.78     11.47 o
  -8  10   1     4141.29     4115.52    150.73 o
  -6  10   1     6615.90     6696.73    463.14 o
  -4  10   1     3759.72     3434.75    159.55 o
  -2  10   1    34212.02    31286.82   2092.58 o
   0  10   1    13122.70    14057.16    600.72 o
   2  10   1    12300.38    12515.29    527.33 o
   4  10   1    12732.46    12463.32    538.18 o
   6  10   1      227.86      252.70     21.05 o
   8  10   1      662.80      653.10     58.98 o
  10  10   1      180.04      197.55     33.28 o
  12  10   1       11.41       21.67     44.89 o
 -13  11   1       14.20       31.13     13.85 o
 -11  11   1       69.97       81.36     25.57 o
  -9  11   1      586.14      520.74     29.00 o
  -7  11   1      260.64      285.27     21.00 o
  -5  11   1     4063.34     3976.43    191.84 o
   1  11   1     9341.34     9964.06    366.19 o
   3  11   1     1268.93     1342.63     76.53 o
   5  11   1     1214.56     1085.51     71.65 o
   7  11   1      368.53      405.38     34.14 o
   9  11   1       98.44       96.73     26.88 o
  11  11   1       27.26       20.98     30.37 o
 -12  12   1       14.48       17.98     12.78 o
 -10  12   1      173.65      173.97     19.25 o
  -8  12   1      149.58      191.28     11.29 o
  -6  12   1     2903.06     2919.72    136.77 o
  -4  12   1     3428.53     3443.81    180.64 o
  -2  12   1     9128.72     8796.86    571.97 o
   0  12   1     6869.29     6590.92    263.05 o
   2  12   1     2114.70     2131.37     77.91 o
   4  12   1     1645.56     1631.85     66.34 o
   6  12   1      766.62      794.73     52.78 o
   8  12   1      141.54      126.28     24.12 o
  10  12   1       61.74       57.92     28.57 o
 -13  13   1       10.17       12.31     14.24 o
 -11  13   1       37.81       37.84     13.41 o
  -9  13   1      258.63      257.48     15.88 o
  -7  13   1      644.84      676.71     34.97 o
  -5  13   1     4309.73     4454.63    203.77 o
   1  13   1    10928.99    11681.18    476.29 o
   3  13   1     1250.05     1198.10     56.93 o
   5  13   1     1641.11     1637.88    103.33 o
   7  13   1      354.31      369.49     31.03 o
   9  13   1       34.63       50.80     26.01 o
  11  13   1       11.63       60.55     45.07 o
 -12  14   1       23.11       23.00     13.10 o
 -10  14   1       86.28       81.31     12.05 o
  -8  14   1      313.93      320.40     15.99 o
  -6  14   1     1876.16     1889.54     95.19 o
  -4  14   1     3454.44     3536.43    184.47 o
  -2  14   1     3709.23     3716.60    236.69 o
   0  14   1     5633.71     5958.63    290.33 o
   2  14   1     2326.96     2298.98     83.29 o
   4  14   1     2917.86     2877.44    122.47 o
   6  14   1     1129.56     1266.87     93.55 o
   8  14   1      156.37      159.38     24.25 o
  10  14   1       71.13       37.13     38.11 o
 -11  15   1      136.32      132.12     14.71 o
  -9  15   1      853.80      884.00     44.68 o
  -7  15   1     1161.73     1236.56     56.50 o
  -5  15   1       59.05       55.66     13.16 o
  -3  15   1    12369.08    12466.17    580.61 o
  -1  15   1    24373.52    24406.51   1790.65 o
   1  15   1     5252.76     5610.32    312.49 o
   3  15   1    15800.10    16562.31    632.59 o
   5  15   1     1098.04     1067.48     59.43 o
   7  15   1     1173.15     1197.31     73.32 o
   9  15   1      698.51      721.69     76.27 o
  11  15   1       27.87       35.43     44.54 o
 -12  16   1       67.20       96.53     14.64 o
 -10  16   1      554.86      572.40     32.77 o
  -8  16   1      649.54      646.94     28.87 o
  -6  16   1     4531.13     4458.42    214.14 o
  -4  16   1    14962.68    15218.97    726.11 o
  -2  16   1     3975.79     4115.20    297.98 o
   0  16   1    21917.77    22836.19    946.65 o
   2  16   1     6688.86     6627.79    278.64 o
   4  16   1     3361.83     3304.92    126.76 o
   6  16   1     3316.41     3211.26    174.82 o
   8  16   1      117.88      139.44     28.62 o
  10  16   1      155.87      175.72     42.68 o
 -11  17   1       40.79       57.81     24.24 o
  -9  17   1       84.24      104.31     11.61 o
  -7  17   1      254.12      220.86     12.98 o
  -5  17   1     1819.79     1971.09     87.71 o
  -1  17   1     4225.90     4148.00    200.22 o
   1  17   1     7342.12     7479.16    309.19 o
   3  17   1     1786.63     1887.44     82.80 o
   5  17   1      239.68      273.76     20.93 o
   7  17   1      494.69      460.90     37.90 o
   9  17   1      110.85       84.49     35.30 o
  11  17   1       34.86       -0.93     44.04 o
 -12  18   1        7.91        6.06     13.29 o
 -10  18   1       37.92       37.47     11.27 o
  -8  18   1     1319.20     1384.75     54.56 o
  -6  18   1      621.83      663.32     42.42 o
  -4  18   1     3245.86     3380.11    159.06 o
   0  18   1     3022.37     2932.67    121.31 o
   2  18   1     3045.12     2849.86    125.49 o
   4  18   1     2301.89     2431.96    129.55 o
   6  18   1      337.69      368.65     30.29 o
   8  18   1      203.88      248.76     40.06 o
  10  18   1       17.47      -25.32     39.56 o
 -11  19   1       24.38       12.40     15.43 o
  -9  19   1      219.47      223.55     16.55 o
  -7  19   1      150.75      123.18     10.69 o
  -5  19   1      451.57      416.35     24.74 o
   3  19   1     2245.12     2138.26     95.26 o
   5  19   1      406.87      390.37     44.02 o
   7  19   1       36.09       32.52     29.07 o
   9  19   1      115.19      148.51     40.76 o
  11  19   1        3.04       81.66     44.41 o
 -12  20   1        7.90       20.04     17.16 o
 -10  20   1       46.25       19.39     21.61 o
  -8  20   1      844.55      919.51     39.40 o
  -6  20   1     1733.55     1921.59     95.64 o
  -4  20   1     1732.83     1896.20     98.25 o
   0  20   1     1342.58     1350.91     54.29 o
   2  20   1      800.20      726.71     36.94 o
   4  20   1     3759.18     3942.92    206.35 o
   6  20   1       16.14       40.71     26.07 o
   8  20   1      154.48      201.54     37.58 o
  10  20   1       37.57       -5.82     39.27 o
 -11  21   1      135.15      164.25     16.62 o
  -9  21   1      525.00      592.67     28.89 o
  -7  21   1      305.05      287.11     17.05 o
  -5  21   1     8702.28     8753.26    422.72 o
  -3  21   1     2461.59     2283.17    130.68 o
  -1  21   1     6441.56     6284.60    289.37 o
   1  21   1     9054.00     8750.34    373.89 o
   3  21   1      211.23      219.35     12.91 o
   5  21   1     3022.16     3163.74    268.12 o
   7  21   1      449.73      473.29     53.01 o
   9  21   1       40.80       21.29     37.17 o
  11  21   1       73.76       55.98     45.50 o
 -12  22   1       41.00       51.52     21.90 o
 -10  22   1       80.04      102.44     14.35 o
  -8  22   1      939.20      931.73     40.21 o
  -6  22   1     1191.93     1077.71     67.59 o
  -4  22   1     1969.50     2035.36    103.77 o
  -2  22   1    14035.56    14213.45    989.18 o
   0  22   1     2423.81     2421.68    102.67 o
   2  22   1     4777.94     5033.56    268.39 o
   4  22   1     2644.29     2590.33    112.96 o
   6  22   1     1677.35     1646.52    125.24 o
   8  22   1      553.66      502.51     58.43 o
  10  22   1       16.98        7.55     40.59 o
 -11  23   1       31.45       16.97     13.85 o
  -9  23   1      148.02      152.58     14.13 o
  -7  23   1      720.41      743.73     34.42 o
  -5  23   1       27.54       44.06     13.38 o
  -3  23   1     5114.93     4812.00    356.91 o
  -1  23   1      815.13      673.99     37.51 o
   1  23   1      336.05      326.19     20.13 o
   3  23   1     3442.12     3593.48    152.22 o
   5  23   1      480.00      517.60     48.12 o
   7  23   1      144.75      204.45     36.75 o
   9  23   1      235.16      211.14     43.81 o
  11  23   1        4.79       31.07     43.60 o
 -12  24   1        3.32       19.65     15.15 o
 -10  24   1      121.08      117.38     15.41 o
  -8  24   1      124.99      115.18     13.19 o
  -6  24   1        0.51       -9.74      9.74 o
  -4  24   1     2063.46     2151.48     99.79 o
   0  24   1     3293.70     3168.41    129.53 o
   2  24   1     2731.23     2976.64    150.54 o
   4  24   1      230.30      261.45     22.49 o
   6  24   1      471.58      448.60     45.90 o
   8  24   1       85.61       30.06     34.29 o
  10  24   1       33.49       -9.44     40.92 o
 -11  25   1        0.67        4.27     13.90 o
  -9  25   1      184.68      188.89     15.57 o
  -7  25   1       59.99       52.14     11.31 o
  -5  25   1      636.88      662.94     43.76 o
  -3  25   1     2001.40     2020.15    138.37 o
  -1  25   1     1268.76     1297.83     60.06 o
   1  25   1      505.04      518.88     27.44 o
   3  25   1     1038.37     1068.79     48.17 o
   5  25   1     1349.59     1359.98     99.53 o
   7  25   1        8.76       20.45     27.41 o
   9  25   1       12.66       24.91     37.71 o
 -10  26   1      273.37      307.31     22.55 o
  -8  26   1       73.80       91.09     13.23 o
  -6  26   1      900.92      924.40     39.52 o
  -4  26   1     3844.45     4098.63    193.60 o
  -2  26   1      551.74      553.82     44.31 o
   0  26   1     2964.60     2788.41    136.67 o
   2  26   1     2040.99     2199.74    116.70 o
   4  26   1      498.80      479.90     29.38 o
   6  26   1      392.02      467.08     52.75 o
   8  26   1       74.81       56.40     34.91 o
  10  26   1       77.63      106.60     43.47 o
 -11  27   1       41.25       32.07     15.21 o
  -9  27   1      180.87      223.61     17.29 o
  -7  27   1     1593.54     1594.48     67.48 o
  -5  27   1      981.37     1015.67     59.24 o
  -3  27   1     3466.47     3613.88    297.46 o
  -1  27   1     1988.76     1854.98    108.60 o
   1  27   1     1632.77     1480.88     73.12 o
   3  27   1     4068.37     4056.34    166.16 o
   5  27   1      144.27      164.61     30.06 o
   7  27   1      420.18      433.67     52.17 o
   9  27   1      111.55      147.04     41.24 o
 -10  28   1      214.06      200.95     19.73 o
  -8  28   1      486.27      516.15     27.94 o
  -6  28   1      448.17      459.32     23.75 o
  -4  28   1     2853.02     2781.87    143.06 o
  -2  28   1     5953.59     5882.88    295.20 o
   0  28   1     2827.07     2774.00    128.28 o
   2  28   1     3377.64     3389.62    145.96 o
   4  28   1     4048.55     3833.38    192.67 o
   6  28   1      469.43      430.03     51.39 o
   8  28   1      227.96      225.31     42.09 o
  10  28   1      133.52      173.14     44.89 o
 -11  29   1       54.01       76.73     17.29 o
  -9  29   1       80.34      104.27     18.50 o
  -7  29   1      338.18      302.95     30.84 o
  -5  29   1     1826.29     1801.07     86.30 o
  -3  29   1     1283.11     1142.77    100.42 o
  -1  29   1     2248.95     2239.41    127.20 o
   1  29   1     3569.96     3504.64    186.53 o
   3  29   1       53.20       45.23     10.39 o
   5  29   1     1473.68     1620.78    133.54 o
   7  29   1      299.13      313.38     47.28 o
   9  29   1       24.16       10.34     38.68 o
 -10  30   1       59.03       65.77     16.81 o
  -8  30   1      370.57      399.24     31.41 o
  -6  30   1      838.20      791.75     36.96 o
  -4  30   1       39.20       73.63     22.16 o
  -2  30   1     2634.13     2480.86    117.79 o
   0  30   1      194.94      219.01     33.48 o
   2  30   1      621.47      612.12     28.00 o
   4  30   1      342.69      322.14     35.41 o
   6  30   1        9.08       21.69     28.30 o
   8  30   1      101.23       91.62     37.56 o
  10  30   1        1.43       19.53     41.87 o
 -11  31   1       24.14       32.00     19.62 o
  -9  31   1       16.86       14.29     15.17 o
  -7  31   1      138.42      148.61     16.09 o
  -5  31   1      177.80      174.53     19.34 o
  -3  31   1        4.21      -18.68     18.68 o
  -1  31   1       93.97       87.57     13.34 o
   1  31   1      311.81      287.97     19.47 o
   3  31   1        1.90       12.77     12.80 o
   5  31   1       97.93      129.87     19.13 o
   7  31   1       53.08       57.91     33.45 o
   9  31   1       43.74       40.33     39.29 o
 -10  32   1       10.43       18.24     34.69 o
  -8  32   1      351.84      394.54     23.59 o
  -6  32   1      240.21      285.54     22.63 o
  -4  32   1      170.13      203.77     45.69 o
  -2  32   1     3983.62     4050.52    184.59 o
   0  32   1      211.34      210.80     41.36 o
   2  32   1      869.72      950.10     60.69 o
   4  32   1      850.34      776.52     53.81 o
   6  32   1       36.26       43.93     29.59 o
   8  32   1      159.98      137.68     39.07 o
  -9  33   1      222.76      245.78     20.37 o
  -7  33   1       33.11       52.44     16.82 o
  -5  33   1     1018.73      988.60     54.31 o
  -3  33   1      724.09      618.25     41.57 o
  -1  33   1      845.15      866.97     48.39 o
   1  33   1     1478.27     1606.33     74.02 o
   3  33   1      436.44      439.37     51.31 o
   5  33   1      521.29      553.30     48.40 o
   7  33   1       74.39       95.66     35.10 o
   9  33   1      115.35      134.85     42.87 o
 -10  34   1       75.14       54.42     23.33 o
  -8  34   1      177.84      119.86     20.27 o
  -6  34   1     1185.41     1240.41     66.65 o
  -4  34   1      280.69      295.56     25.51 o
  -2  34   1      941.08      883.82     39.18 o
   0  34   1     2699.87     2669.46    108.74 o
   2  34   1     1207.65     1146.44     86.56 o
   4  34   1       92.38       86.54     19.46 o
   8  34   1       97.53      105.82     38.48 o
  -9  35   1       35.89       20.11     19.02 o
  -7  35   1      422.03      498.53     42.69 o
  -5  35   1       18.42       26.06     16.76 o
  -3  35   1     1671.30     1682.99     85.90 o
  -1  35   1      298.41      312.65     18.87 o
   1  35   1      235.62      206.84     16.82 o
   3  35   1     1389.04     1422.08     74.64 o
   5  35   1       73.20       86.23     19.22 o
   9  35   1       90.45       95.39     41.80 o
 -10  36   1       46.91      -14.60     23.12 o
  -8  36   1       63.40       31.10     18.74 o
  -6  36   1      147.30      118.69     19.53 o
  -4  36   1      663.29      559.05     45.66 o
  -2  36   1       70.75       85.23     12.60 o
   0  36   1      531.18      462.85     23.79 o
   2  36   1      102.94      173.39     20.46 o
   4  36   1      518.15      445.27     40.66 o
  -9  37   1        4.75      -16.12     19.64 o
  -7  37   1      188.38      211.95     35.10 o
  -5  37   1       37.34       43.57     17.45 o
  -3  37   1      616.42      580.93     68.08 o
  -1  37   1      203.92      186.95     15.53 o
   1  37   1       56.73       48.52     13.35 o
   3  37   1      675.73      681.54     39.82 o
  -8  38   1        0.03       -7.25     22.34 o
  -6  38   1      142.44      129.16     36.93 o
  -4  38   1      375.49      386.42     40.03 o
  -2  38   1      123.91      101.88     24.92 o
   0  38   1      754.26      842.33     40.75 o
   2  38   1      329.75      352.31     25.18 o
   4  38   1      336.57      398.33     38.98 o
  -9  39   1        0.43        4.66     37.44 o
  -7  39   1      158.23      123.11     29.53 o
  -5  39   1      214.41      224.43     23.34 o
  -3  39   1      611.47      627.10     75.36 o
  -1  39   1      596.81      576.35     28.33 o
   1  39   1      303.77      269.91     23.65 o
   3  39   1      678.42      676.23     39.08 o
  -8  40   1      284.73      298.23     28.30 o
  -6  40   1       91.10       84.60     20.11 o
  -4  40   1      400.27      431.37     31.51 o
  -2  40   1      990.80     1018.81     46.42 o
   0  40   1      172.23      173.64     17.71 o
   2  40   1      514.07      550.17     34.63 o
   4  40   1      391.58      431.05     41.57 o
  -7  41   1       50.04       40.90     20.08 o
  -5  41   1      677.34      703.83     42.25 o
  -3  41   1      259.98      233.74     34.77 o
  -1  41   1      741.56      802.89     38.54 o
   1  41   1      913.04      908.19     56.51 o
   3  41   1       36.29       46.57     21.85 o
  -8  42   1       24.34        6.33     21.17 o
  -6  42   1       91.41       77.37     21.45 o
  -4  42   1       31.41       33.14     22.94 o
  -2  42   1      166.78      145.66     17.04 o
   0  42   1       92.18      103.59     16.44 o
   2  42   1      167.01      151.31     19.45 o
   4  42   1      101.60      113.35     25.47 o
  -7  43   1        5.46       25.93     21.82 o
  -5  43   1       97.56       99.50     34.69 o
  -3  43   1       48.48       60.12     24.37 o
  -1  43   1       80.50      102.94     16.49 o
   1  43   1      119.13      142.24     29.80 o
   3  43   1      164.95      193.22     28.75 o
  -8  44   1       39.29       48.78     26.01 o
  -6  44   1       33.74       15.15     32.88 o
  -4  44   1      145.91      171.26     22.79 o
  -2  44   1      363.45      364.54     24.62 o
   0  44   1       22.10       27.40     18.87 o
   2  44   1      575.67      513.11     53.57 o
   4  44   1      118.04      160.49     27.59 o
  -7  45   1       61.70       75.39     27.04 o
  -5  45   1       67.88       31.99     27.08 o
  -3  45   1      153.52      144.43     23.75 o
  -1  45   1      201.11      192.37     19.65 o
   1  45   1       64.94       80.51     19.56 o
   3  45   1        4.06       21.32     23.78 o
  -6  46   1      111.68       77.95     22.81 o
  -4  46   1      546.91      539.72     37.83 o
  -2  46   1       11.48       11.75     16.03 o
   0  46   1      503.70      552.90     36.74 o
   2  46   1      330.47      313.68     26.70 o
   4  46   1      236.80      241.09     30.12 o
  -5  47   1       28.57        4.43     22.14 o
  -3  47   1      198.50      231.78     26.84 o
  -1  47   1      379.95      431.02     33.37 o
   1  47   1      216.52      218.95     24.73 o
   3  47   1      303.48      278.66     34.53 o
  -6  48   1       32.21       64.72     29.67 o
  -4  48   1       87.94       46.93     23.31 o
  -2  48   1       91.14       88.64     18.19 o
   0  48   1       45.66       12.13     37.62 o
   2  48   1       32.58       36.23     19.81 o
   4  48   1      171.20      183.10     28.13 o
  -5  49   1       41.34       -5.02     27.79 o
  -3  49   1       62.98       68.76     22.76 o
  -1  49   1       38.11       29.30     21.24 o
   1  49   1      137.39      143.65     22.91 o
   3  49   1       25.79        9.89     25.64 o
  -4  50   1       20.40       27.57     22.81 o
  -2  50   1        5.59       15.70     17.54 o
   0  50   1       84.59       59.73     22.14 o
   2  50   1       26.61       92.39     26.18 o
   4  50   1       54.65       47.02     25.60 o
  -3  51   1       24.75       41.53     24.11 o
  -1  51   1      106.43      169.03     25.21 o
   1  51   1      159.84      177.65     24.19 o
   3  51   1        1.68       -1.46     26.13 o
  -4  52   1       22.59       32.76     31.86 o
  -2  52   1      245.26      264.46     36.27 o
   0  52   1       71.56       64.72     22.68 o
   2  52   1       19.38       55.37     26.26 o
  -3  53   1       22.92        7.92     31.37 o
  -1  53   1       50.80       70.14     29.69 o
   1  53   1       22.48       27.43     21.70 o
 -12   0   2       63.45       63.23     17.61 o
 -10   0   2      908.98      992.93     67.79 o
  -8   0   2      483.63      442.12     39.06 o
  -6   0   2     7873.74     7910.66    386.41 o
  -4   0   2    25043.74    25631.83   1208.15 o
   2   0   2    11967.15    11593.80    906.50 o
   4   0   2     1046.57     1033.06     80.71 o
   6   0   2     7676.48     7700.28    586.84 o
   8   0   2      177.86      136.96     37.84 o
  10   0   2       55.50       88.16     45.94 o
 -13   1   2       22.43       21.20     24.79 o
 -11   1   2      252.17      229.63     21.75 o
  -9   1   2      880.13      917.60     45.91 o
  -7   1   2     6424.56     6690.21    225.81 o
  -5   1   2     5497.24     5759.91    188.46 o
   1   1   2     3199.55     3760.15    190.09 o
   3   1   2    12871.80    13445.28    762.55 o
   5   1   2      187.40      199.99     22.95 o
   7   1   2      575.44      536.57     42.71 o
   9   1   2      398.85      342.11     38.06 o
  11   1   2       28.63       64.70     35.29 o
 -12   2   2      137.88      150.23     15.10 o
 -10   2   2      384.77      346.71     20.85 o
  -8   2   2     2042.58     2014.38     69.98 o
  -6   2   2     3518.54     3544.84    173.34 o
  -4   2   2      627.83      576.53     40.13 o
   0   2   2    42883.02    43249.83   3283.01 o
   2   2   2     7407.90     7929.90    626.74 o
   4   2   2     3149.55     3038.96    153.51 o
   6   2   2      310.32      301.86     25.32 o
   8   2   2       81.64       88.33     24.99 o
  10   2   2       21.72        3.59     32.13 o
 -13   3   2        2.53        5.42     13.15 o
 -11   3   2      127.76      153.33     13.76 o
  -9   3   2      281.79      276.95     18.36 o
  -7   3   2     1742.52     1807.30     70.24 o
  -5   3   2     8312.19     8426.44    569.27 o
  -1   3   2    27291.21    30217.08   1607.22 o
   1   3   2    29645.62    30466.03   2010.43 o
   3   3   2     4078.42     4236.22    209.61 o
   5   3   2     2712.53     2662.76    153.35 o
   7   3   2       65.69       85.22     22.52 o
   9   3   2        7.37       38.51     25.92 o
  11   3   2       13.80       54.67     35.15 o
 -12   4   2       47.18       43.95     12.00 o
 -10   4   2      582.66      504.56     28.64 o
  -8   4   2      138.43      129.87     10.68 o
  -6   4   2      245.65      252.11     13.20 o
  -2   4   2     2470.03     2616.39    220.25 o
   0   4   2    10328.78    10501.84    501.32 o
   4   4   2      110.70      146.12     20.18 o
   6   4   2      127.26       99.19     20.45 o
   8   4   2       36.58       29.81     23.90 o
  10   4   2       58.86       57.60     36.60 o
 -13   5   2       41.90       31.19     13.16 o
 -11   5   2       98.41      128.85     21.77 o
  -9   5   2     1655.50     1719.96     75.97 o
  -7   5   2      211.38      220.82     18.83 o
  -5   5   2    17996.26    18332.71   1263.06 o
  -1   5   2     4594.10     4589.89    236.44 o
   1   5   2    22914.98    23144.08    930.05 o
   3   5   2      567.96      554.92     61.53 o
   5   5   2     4609.89     4623.88    356.43 o
   7   5   2     1563.53     1636.23     91.25 o
   9   5   2       44.26       30.92     25.68 o
  11   5   2       57.43       57.78     35.53 o
 -12   6   2      137.72      151.10     15.00 o
 -10   6   2      759.97      735.23     49.27 o
  -8   6   2     1393.27     1503.47    110.23 o
  -2   6   2    41971.41    44088.55   3455.86 o
   0   6   2     5496.04     5321.66    263.71 o
   2   6   2    17021.32    17795.48    869.57 o
   4   6   2     7702.70     7504.97    576.98 o
   6   6   2       46.44       65.93     19.20 o
   8   6   2      789.67      905.45     59.15 o
  10   6   2      133.32      162.30     33.60 o
 -13   7   2       70.19       84.15     18.93 o
 -11   7   2       72.70       56.51     10.89 o
  -9   7   2      844.75      808.53     47.58 o
  -1   7   2    13381.91    13579.55    768.61 o
   1   7   2     5409.58     5598.80    527.57 o
   3   7   2     1245.04     1322.05     86.63 o
   5   7   2     3808.97     3638.25    281.65 o
   7   7   2      625.77      601.61     59.45 o
   9   7   2      157.63      148.01     28.46 o
  11   7   2       18.66       49.32     75.75 o
 -12   8   2       37.15       46.21     11.95 o
 -10   8   2      206.62      239.04     15.98 o
  -8   8   2     2950.10     3086.45    151.99 o
  -4   8   2    29197.74    30387.54   1940.34 o
  -2   8   2     6055.62     6313.39    497.41 o
   0   8   2    13360.02    13428.90    745.90 o
   2   8   2    17957.55    19168.88    786.99 o
   6   8   2     1035.46     1086.54     61.62 o
   8   8   2       92.10      104.42     25.91 o
  10   8   2       83.21       90.16     32.40 o
 -13   9   2        6.40        3.21     12.46 o
 -11   9   2       63.06       63.69     16.68 o
  -9   9   2       61.15       55.53     11.89 o
  -7   9   2     2140.93     2129.70    172.59 o
  -1   9   2    18396.15    18697.93   1030.42 o
   1   9   2     7308.65     7643.59    319.49 o
   3   9   2     2692.07     2548.39    153.32 o
   5   9   2      723.64      645.96     44.49 o
   7   9   2      379.93      339.94     31.51 o
   9   9   2      131.08      161.89     29.16 o
  11   9   2        7.40      -14.15     32.10 o
 -12  10   2       17.27       37.73     18.67 o
 -10  10   2      522.55      535.98     28.67 o
  -8  10   2       12.26       18.49     11.18 o
  -4  10   2     5709.62     6095.27    371.91 o
  -2  10   2      862.23      990.24     83.71 o
   0  10   2     2101.41     2010.02     96.87 o
   2  10   2     1762.63     1956.24    113.18 o
   4  10   2      495.57      493.01     31.53 o
   6  10   2      138.53      181.37     22.20 o
   8  10   2       14.93      -14.23     22.12 o
  10  10   2        1.45      -10.24     44.49 o
 -13  11   2       31.26       33.54     12.71 o
 -11  11   2       97.50       99.70     11.58 o
  -9  11   2      103.86      133.41     15.80 o
  -7  11   2     4735.78     4839.16    235.21 o
  -5  11   2     4201.75     4320.16    289.20 o
  -1  11   2    27450.45    26910.31   1460.05 o
   1  11   2       32.04       51.32      7.71 o
   3  11   2     9829.85    10006.54    341.92 o
   5  11   2     1431.12     1432.22    126.97 o
   7  11   2      842.41      806.34     53.11 o
   9  11   2      146.03      187.39     30.96 o
  11  11   2       49.34       77.42     48.39 o
 -12  12   2       54.98       50.05     11.58 o
 -10  12   2      626.29      616.80     50.00 o
  -8  12   2     3707.08     3753.44    176.45 o
  -6  12   2     1918.19     1934.95    101.53 o
  -4  12   2    21672.06    21464.55    891.37 o
  -2  12   2     1997.59     2174.50    169.36 o
   0  12   2     6942.54     6747.28    276.41 o
   2  12   2     4140.95     3743.24    152.25 o
   4  12   2     2950.14     3019.61    166.04 o
   6  12   2      775.06      777.77     50.54 o
   8  12   2       38.52       52.41     23.66 o
  10  12   2      116.94      110.41     30.83 o
 -13  13   2       12.83        8.47     15.86 o
 -11  13   2      171.54      165.84     13.87 o
  -9  13   2      669.43      754.34     49.10 o
  -7  13   2      399.51      352.85     19.24 o
  -5  13   2     3744.94     3705.71    197.61 o
  -3  13   2     8415.04     8695.32    693.68 o
  -1  13   2     4314.81     4438.35    247.54 o
   1  13   2    12600.92    12538.99    468.89 o
   3  13   2     2209.42     2186.42     79.11 o
   5  13   2     3039.74     3253.93    255.50 o
   7  13   2      966.81     1001.19     63.87 o
   9  13   2       69.05       84.21     27.85 o
  11  13   2       75.84      128.34     49.14 o
 -12  14   2      140.05      129.52     16.61 o
 -10  14   2        8.48       10.82     21.09 o
  -8  14   2      756.91      759.75     49.81 o
  -6  14   2     4122.87     4047.30    196.02 o
  -4  14   2      507.11      449.98     22.04 o
  -2  14   2    12384.60    12049.56    704.02 o
   0  14   2     2713.08     2572.89     98.73 o
   2  14   2     3331.73     3294.66    137.02 o
   4  14   2     3965.27     4098.84    214.99 o
   6  14   2       98.07      118.50     20.58 o
   8  14   2      397.31      398.39     34.88 o
  10  14   2        8.95        9.71     38.20 o
 -13  15   2       67.01       33.44     12.05 o
 -11  15   2       28.17       32.99      9.71 o
  -9  15   2      248.83      211.54     20.08 o
  -7  15   2      765.55      745.24     44.02 o
  -5  15   2      467.00      433.91     46.75 o
  -3  15   2     8435.05     9168.23    730.78 o
  -1  15   2      815.44      826.48     40.24 o
   1  15   2     5496.12     5769.36    239.96 o
   3  15   2       13.41       18.33      5.86 o
   5  15   2     1033.89      959.13     53.71 o
   7  15   2      215.22      165.77     25.01 o
   9  15   2       40.95        4.60     36.87 o
  11  15   2       27.58       70.71     42.89 o
 -12  16   2       23.54       20.93     17.99 o
 -10  16   2       79.13       77.87     24.22 o
  -8  16   2      428.33      487.25     30.02 o
  -6  16   2      704.93      829.41     44.99 o
  -4  16   2      482.01      480.65     20.40 o
  -2  16   2     8642.48     8389.18    415.34 o
   0  16   2      580.41      582.91     26.18 o
   2  16   2     2551.24     2506.00    121.51 o
   4  16   2     1432.15     1435.18     64.19 o
   6  16   2      167.28      142.60     22.22 o
   8  16   2      222.71      284.75     43.44 o
  10  16   2       11.71       14.38     38.67 o
 -13  17   2       92.92       74.03     12.77 o
 -11  17   2      115.74      108.78     25.90 o
  -9  17   2     1626.56     1679.85     93.82 o
  -7  17   2      241.58      223.04     18.04 o
  -5  17   2     4643.85     4453.26    183.43 o
  -3  17   2     8367.24     8886.23    723.65 o
  -1  17   2     7423.22     7672.06    335.65 o
   1  17   2    15223.92    14844.93    560.94 o
   3  17   2      137.96      154.90     12.46 o
   5  17   2     1564.83     1436.50     83.12 o
   7  17   2      173.11      146.53     36.14 o
   9  17   2      108.01       92.75     36.90 o
 -12  18   2      212.73      202.06     16.71 o
 -10  18   2      317.54      283.97     32.47 o
  -8  18   2      416.28      403.21     24.55 o
  -6  18   2     6496.01     6252.28    310.76 o
  -4  18   2     2802.29     2761.18     94.74 o
  -2  18   2     8042.37     8140.58    391.24 o
   0  18   2     4621.13     4593.24    156.40 o
   2  18   2     4823.73     4739.89    251.62 o
   4  18   2     2275.22     2046.20     86.91 o
   6  18   2      485.31      546.95     55.69 o
   8  18   2      429.83      356.83     49.32 o
  10  18   2        5.65       12.80     41.53 o
 -13  19   2       41.07       59.50     30.00 o
 -11  19   2      106.07      133.99     27.46 o
  -9  19   2      909.62      831.84     37.20 o
  -7  19   2     4182.43     4414.72    217.34 o
  -5  19   2      453.44      433.91     23.77 o
  -3  19   2    12318.87    12167.54    962.54 o
  -1  19   2     9333.63     9203.29    421.61 o
   1  19   2     2872.94     3053.55    111.06 o
   3  19   2     7327.70     7421.30    386.57 o
   5  19   2      832.85      835.97     94.80 o
   7  19   2      239.98      279.67     41.55 o
   9  19   2      248.30      298.88     48.00 o
 -12  20   2        1.07       -9.68     21.07 o
 -10  20   2      233.50      253.42     19.62 o
  -8  20   2      689.55      670.73     64.50 o
  -6  20   2     1958.67     1945.43    102.36 o
  -4  20   2     7369.29     7310.25    388.98 o
  -2  20   2     2283.60     2570.11    138.45 o
   0  20   2    13781.28    13583.77    518.67 o
   4  20   2     1214.36     1225.29     62.49 o
   6  20   2     1439.65     1408.92    108.83 o
   8  20   2       58.11       75.77     32.60 o
  10  20   2        8.42      -11.51     41.14 o
 -11  21   2       41.24       36.62     14.86 o
  -9  21   2        4.89        1.90      9.32 o
  -7  21   2      368.06      308.32     21.86 o
  -5  21   2     1600.71     1558.70     71.87 o
  -3  21   2      369.65      436.65     40.33 o
  -1  21   2      518.99      539.86     22.92 o
   1  21   2      919.99      922.81     32.61 o
   3  21   2     1007.42     1006.41     43.08 o
   5  21   2       71.83       88.60     26.77 o
   7  21   2      178.78      211.92     38.43 o
   9  21   2       12.51        0.40     37.97 o
 -12  22   2       32.27       39.57     12.52 o
 -10  22   2       38.79       55.44     12.04 o
  -8  22   2      127.55      159.58     19.56 o
  -6  22   2       94.04      100.43     16.67 o
  -2  22   2     4161.01     4239.29    221.61 o
   0  22   2     4534.11     4522.67    168.97 o
   2  22   2     5557.39     5708.69    291.72 o
   4  22   2      601.65      619.08     35.52 o
   6  22   2      347.64      382.53     47.39 o
   8  22   2       29.07       -1.59     33.44 o
  10  22   2       30.93       22.86     43.02 o
 -11  23   2      175.90      161.03     15.55 o
  -9  23   2      136.34      168.65     15.85 o
  -7  23   2     2759.62     2620.20    140.12 o
  -5  23   2      685.82      624.70     32.09 o
  -1  23   2     9495.35     9815.55    358.98 o
   1  23   2     1629.01     1618.35     70.71 o
   3  23   2     2498.71     2543.23    115.16 o
   5  23   2      741.38      714.07     65.84 o
   7  23   2      320.77      233.10     41.25 o
   9  23   2       26.44       23.27     38.78 o
 -12  24   2       84.37       99.32     24.84 o
 -10  24   2      141.55      111.39     13.27 o
  -8  24   2     1243.15     1214.55     62.87 o
  -6  24   2      675.14      822.76     40.91 o
  -2  24   2     2202.76     1987.36    142.80 o
   0  24   2     3428.72     3541.86    154.36 o
   2  24   2     1063.13      960.65     47.89 o
   4  24   2     1130.43     1178.52     58.27 o
   6  24   2      365.83      357.37     41.86 o
   8  24   2      134.09      203.20     40.64 o
  10  24   2      104.59      139.41     46.96 o
 -11  25   2       58.90       84.15     16.86 o
  -9  25   2      328.14      350.57     20.70 o
  -7  25   2      520.38      508.40     32.61 o
  -5  25   2     6241.62     6237.70    333.79 o
  -1  25   2     3330.99     3234.13    159.29 o
   1  25   2     7598.84     7863.02    331.79 o
   3  25   2       86.79       75.77     14.35 o
   5  25   2     1722.17     1733.51    147.22 o
   7  25   2      721.93      625.10     65.01 o
   9  25   2        9.70      -38.08     38.08 o
 -12  26   2       20.06       29.90     21.36 o
 -10  26   2      243.15      244.54     17.76 o
  -8  26   2      159.44      133.18     25.19 o
  -6  26   2     3985.45     3741.47    169.19 o
  -4  26   2       71.71       63.88     18.73 o
  -2  26   2     6089.88     6313.50    313.32 o
   0  26   2     1812.41     1873.36     76.82 o
   2  26   2     3188.25     3112.65    119.74 o
   4  26   2     1586.34     1519.98     83.28 o
   6  26   2       59.28       29.81     30.07 o
   8  26   2      291.31      212.28     42.43 o
 -11  27   2       10.06       18.61     14.13 o
  -9  27   2        9.62       15.30     12.35 o
  -7  27   2      281.26      323.39     27.59 o
  -5  27   2      460.52      472.24     40.91 o
  -3  27   2      198.72      188.83     29.83 o
  -1  27   2      284.02      221.85     17.21 o
   1  27   2      275.81      235.61     14.73 o
   3  27   2      667.90      690.87     44.83 o
   5  27   2      368.31      402.46     50.03 o
   7  27   2       11.06       52.25     31.97 o
   9  27   2       27.44       25.32     39.20 o
 -12  28   2       14.00       32.97     14.53 o
 -10  28   2       71.91       57.98     26.66 o
  -8  28   2      257.62      260.20     22.10 o
  -6  28   2      401.73      435.04     55.41 o
  -4  28   2     2928.12     2842.48    190.28 o
  -2  28   2     2048.58     1994.57    101.16 o
   0  28   2     1282.67     1270.66     57.01 o
   2  28   2     2412.54     2487.30    112.17 o
   4  28   2      713.10      735.09     46.54 o
   6  28   2      125.05      132.36     33.01 o
   8  28   2       63.70       88.83     38.43 o
 -11  29   2        6.80       -7.75     25.95 o
  -9  29   2      156.96      139.14     15.42 o
  -7  29   2      469.98      484.93     33.01 o
  -5  29   2     1111.60     1096.26     76.93 o
  -3  29   2      805.99      819.27     57.26 o
  -1  29   2      575.19      601.38     39.97 o
   1  29   2     6899.79     6776.59    318.44 o
   3  29   2       19.77       34.44     13.21 o
   5  29   2      709.50      747.82     72.45 o
   7  29   2       69.51       75.56     33.32 o
   9  29   2       75.98       79.17     41.96 o
 -10  30   2      303.16      305.68     20.95 o
  -8  30   2       84.37      132.32     19.36 o
  -6  30   2     1160.88     1204.00     71.96 o
  -4  30   2     3277.96     3448.40    234.49 o
  -2  30   2      768.71      806.45     44.22 o
   0  30   2     1426.35     1410.77     81.55 o
   2  30   2     1343.72     1454.36     82.75 o
   4  30   2      194.86      149.81     26.87 o
   6  30   2      668.11      729.73     66.44 o
   8  30   2       37.69       92.78     39.07 o
 -11  31   2       32.86       47.17     23.47 o
  -9  31   2       45.97       39.68     14.42 o
  -7  31   2     1179.63     1265.07     69.43 o
  -5  31   2      753.47      747.42     61.84 o
  -3  31   2     3313.52     3172.01    262.46 o
  -1  31   2     5971.73     6009.16    312.13 o
   1  31   2      109.14       92.54     14.55 o
   3  31   2     2737.42     2845.55    145.93 o
   5  31   2      437.85      416.58     46.93 o
   7  31   2      263.37      241.67     43.02 o
   9  31   2       99.62       97.03     42.34 o
 -10  32   2       96.39       91.26     15.97 o
  -8  32   2      315.58      310.75     21.56 o
  -6  32   2       74.87       21.97     24.94 o
  -4  32   2     1292.27     1150.82     87.44 o
  -2  32   2     1639.80     1594.42     76.84 o
   0  32   2     1482.94     1431.83     75.69 o
   2  32   2      587.15      564.69     32.41 o
   4  32   2      343.57      327.26     25.31 o
   6  32   2      533.08      490.06     52.39 o
   8  32   2        2.37       40.88     38.01 o
 -11  33   2       58.18       62.38     25.06 o
  -9  33   2       64.27      115.92     16.57 o
  -7  33   2        2.38       12.07     31.88 o
  -5  33   2     1115.30     1109.43     83.40 o
  -3  33   2       45.96       54.33     23.42 o
  -1  33   2      428.89      387.67     26.32 o
   1  33   2      733.67      689.05     42.60 o
   3  33   2      311.85      359.46     33.82 o
   5  33   2      214.90      287.83     39.59 o
   7  33   2      107.38      110.27     37.39 o
 -10  34   2       96.23       97.41     17.14 o
  -8  34   2       58.29       49.19     17.66 o
  -6  34   2      145.90      118.64     29.06 o
  -4  34   2     1215.58     1257.94     98.63 o
  -2  34   2      183.04      172.27     16.36 o
   0  34   2     1984.72     1894.81     96.30 o
   2  34   2     1002.00      945.17     49.83 o
   4  34   2      349.59      352.30     32.69 o
   6  34   2      130.34      150.05     35.87 o
   8  34   2       11.94       41.91     37.62 o
  -9  35   2       95.86      105.19     26.78 o
  -7  35   2      222.80      222.86     22.57 o
  -5  35   2      320.81      318.86     41.97 o
  -3  35   2      127.54      116.34     27.18 o
  -1  35   2      664.67      660.76     37.69 o
   1  35   2      259.86      249.26     22.49 o
   3  35   2      264.00      247.17     28.44 o
 -10  36   2        4.68       16.31     22.28 o
  -8  36   2      313.03      362.82     28.21 o
  -6  36   2      434.00      441.94     31.57 o
  -4  36   2       78.10       69.30     25.66 o
  -2  36   2     1604.99     1642.65     92.71 o
   0  36   2      744.66      764.44     43.23 o
   2  36   2      832.24      805.39     45.67 o
   4  36   2      870.99      915.95     70.91 o
  -9  37   2      251.89      267.65     32.28 o
  -7  37   2      108.10       83.16     18.90 o
  -5  37   2     1193.02     1229.11     92.54 o
  -3  37   2     1295.53     1149.95    100.77 o
  -1  37   2      812.99      791.15     47.21 o
   1  37   2     1704.58     1742.47     91.05 o
   3  37   2       96.55      136.60     24.55 o
 -10  38   2      160.18      162.35     23.24 o
  -8  38   2       15.40       -5.75     18.22 o
  -6  38   2      646.85      676.21     42.24 o
  -4  38   2      169.82      186.85     32.75 o
  -2  38   2      219.97      216.06     20.15 o
   0  38   2      114.19      115.50     18.31 o
   2  38   2      777.93      754.15     47.94 o
   4  38   2       64.58       31.15     20.70 o
  -9  39   2       49.11       51.72     20.92 o
  -7  39   2      198.22      230.58     24.11 o
  -5  39   2      253.22      251.95     44.12 o
  -3  39   2      737.49      743.13     63.05 o
  -1  39   2     1181.19     1164.40     64.78 o
   1  39   2       38.24       70.41     17.58 o
   3  39   2      442.08      462.52     39.66 o
  -8  40   2      198.62      209.24     24.27 o
  -6  40   2      152.60      183.25     24.77 o
  -4  40   2      492.17      387.48     31.41 o
  -2  40   2      191.95      192.04     21.01 o
   0  40   2      249.06      235.77     19.84 o
   2  40   2      132.77      126.28     23.90 o
   4  40   2      158.55      169.63     25.22 o
  -9  41   2       77.07       70.87     22.18 o
  -7  41   2      156.23      151.74     22.39 o
  -5  41   2       28.05       20.82     18.79 o
  -3  41   2      488.00      458.22     32.57 o
  -1  41   2      166.84      191.37     17.75 o
   1  41   2       10.23       17.19     17.06 o
   3  41   2       57.47       47.78     23.30 o
  -8  42   2       91.68      115.89     22.34 o
  -6  42   2      121.03      100.51     21.50 o
  -4  42   2      274.02      253.06     26.36 o
  -2  42   2       95.84       82.47     15.55 o
   0  42   2      527.37      492.27     32.69 o
   2  42   2      366.16      403.10     41.97 o
   4  42   2       30.30        7.30     22.37 o
  -7  43   2      411.07      414.94     32.62 o
  -5  43   2      213.05      187.40     37.69 o
  -3  43   2      228.82      228.76     25.36 o
  -1  43   2      379.23      415.10     25.31 o
   1  43   2      125.28      110.51     20.21 o
   3  43   2      336.40      255.49     32.64 o
  -8  44   2      263.20      255.03     34.74 o
  -6  44   2      111.10      114.58     36.94 o
  -4  44   2      182.63      161.44     23.47 o
  -2  44   2      253.53      277.93     21.17 o
   0  44   2      188.82      216.45     23.65 o
   2  44   2      117.28       72.36     25.52 o
   4  44   2      285.94      302.40     32.86 o
  -7  45   2       44.40       45.82     28.54 o
  -5  45   2      182.79      188.97     25.38 o
  -3  45   2      120.08      128.11     23.31 o
  -1  45   2       71.60       82.11     20.20 o
   1  45   2      242.43      305.76     44.22 o
   3  45   2       18.78        3.44     23.81 o
  -6  46   2      176.91      184.87     25.68 o
  -4  46   2       62.72       48.56     21.82 o
  -2  46   2       64.01       74.19     16.95 o
   0  46   2       20.11        4.09     19.75 o
   2  46   2       85.22       72.12     25.02 o
   4  46   2       68.07       42.73     25.05 o
  -7  47   2       12.69       -2.88     27.04 o
  -5  47   2      173.16      175.95     29.54 o
  -3  47   2       20.50       51.93     22.71 o
  -1  47   2       83.19      120.43     18.79 o
   1  47   2       55.44       60.83     20.58 o
   3  47   2      213.07      228.05     29.93 o
  -6  48   2      130.66      132.11     31.49 o
  -4  48   2       39.52       48.82     22.46 o
  -2  48   2      371.28      414.59     25.81 o
   0  48   2       44.71       -5.97     20.19 o
   2  48   2      130.92      162.45     28.57 o
   4  48   2       72.93      101.08     26.12 o
  -5  49   2       63.32       76.87     29.42 o
  -3  49   2      128.93      141.04     25.56 o
  -1  49   2       45.19       57.26     21.82 o
   1  49   2      180.53      160.66     23.10 o
   3  49   2       25.43      100.41     26.19 o
  -4  50   2      278.30      299.47     47.20 o
  -2  50   2       35.36       44.15     18.39 o
   0  50   2       89.13       61.73     21.88 o
   2  50   2      144.07      123.73     28.86 o
  -3  51   2      108.62       37.22     24.74 o
  -1  51   2       68.77       86.54     23.91 o
   1  51   2       39.89        2.95     25.96 o
  -4  52   2       62.00       94.42     32.98 o
  -2  52   2      133.54      116.51     20.20 o
   0  52   2       10.72      -15.79     20.51 o
  -1  53   2       48.25       48.09     30.04 o
 -13   1   3       37.15       39.76     13.60 o
 -11   1   3       53.31       69.61     11.34 o
  -9   1   3     1699.25     1706.17     86.45 o
  -7   1   3      784.11      765.30     26.08 o
  -5   1   3     5956.13     6094.25    390.49 o
   1   1   3     1464.70     1354.37    143.85 o
   3   1   3     1985.23     1834.77    113.49 o
   5   1   3      238.85      247.54     22.39 o
   7   1   3      450.44      479.16     38.71 o
   9   1   3        2.68      -29.38     29.38 o
 -14   2   3        3.02       -7.57     14.38 o
 -12   2   3      242.05      230.88     24.43 o
 -10   2   3      261.02      235.55     14.84 o
  -8   2   3      870.09      932.09     38.39 o
  -6   2   3     3851.79     3665.98    120.08 o
  -2   2   3    14335.78    15213.08   1238.67 o
   2   2   3      203.62      154.35     15.33 o
   4   2   3     3097.13     3046.20    168.75 o
   6   2   3      110.84      135.51     22.19 o
   8   2   3      127.59      145.11     29.24 o
  10   2   3       41.68       96.80     33.79 o
 -13   3   3       85.45      113.32     14.91 o
 -11   3   3      338.69      347.59     22.47 o
  -9   3   3     1046.87     1040.02     51.43 o
  -7   3   3     4755.53     4882.96    183.79 o
  -5   3   3     4616.10     4998.00    360.87 o
  -3   3   3    23263.79    22082.57   1699.15 o
  -1   3   3    10506.04    10600.06    753.49 o
   1   3   3     9990.13    10350.21    564.36 o
   3   3   3     5913.47     5836.22    440.57 o
   5   3   3     2073.22     2088.90    116.54 o
   7   3   3      485.29      441.01     36.48 o
   9   3   3      259.97      288.42     37.79 o
 -14   4   3       56.64       77.22     15.16 o
 -12   4   3       17.65       10.01     11.63 o
 -10   4   3      942.38      963.87     49.21 o
  -8   4   3     2560.88     2494.84     91.30 o
  -6   4   3     1338.20     1272.53     46.94 o
   0   4   3     6700.74     5988.26    389.96 o
   2   4   3     9707.20     9384.45    464.89 o
   4   4   3      256.57      279.56     32.38 o
   6   4   3      681.21      716.05     50.38 o
   8   4   3      139.55      163.33     28.14 o
  10   4   3       34.54       41.86     32.49 o
 -13   5   3       31.24       14.75     12.75 o
 -11   5   3      444.44      397.75     24.00 o
  -9   5   3       94.77      102.35      7.15 o
  -5   5   3     4431.02     4554.29    286.28 o
  -3   5   3     5817.94     5698.32    413.62 o
  -1   5   3    10005.85    10237.71    802.78 o
   1   5   3     2038.94     2038.68     87.27 o
   3   5   3     3522.35     3519.94    257.24 o
   5   5   3      183.34      211.04     23.04 o
   7   5   3       58.41       58.71     27.51 o
   9   5   3        7.29       14.06     29.71 o
 -14   6   3        3.41       19.90     28.19 o
 -12   6   3        2.41        3.91     10.91 o
 -10   6   3        9.56       16.13      8.00 o
  -8   6   3      359.39      367.41     35.41 o
  -2   6   3      747.74      604.92     55.02 o
   2   6   3     1572.68     1597.48     77.76 o
   4   6   3      860.24      908.74     73.57 o
   6   6   3      129.41      147.11     22.52 o
   8   6   3       60.28       54.24     27.32 o
  10   6   3       29.44       36.27     32.62 o
 -13   7   3       66.79       72.88     13.24 o
 -11   7   3       17.82        6.80      9.21 o
  -9   7   3       94.94      142.59     18.07 o
  -3   7   3     5312.15     5139.46    423.26 o
  -1   7   3    22751.86    22851.82   1772.09 o
   1   7   3      954.19      925.50     46.83 o
   3   7   3     4742.30     4687.36    376.24 o
   5   7   3     1032.07     1001.31     56.83 o
   7   7   3       63.94       63.65     23.90 o
   9   7   3      136.29      145.71     32.14 o
 -14   8   3       30.42       45.93     31.58 o
 -12   8   3      180.79      164.27     14.24 o
 -10   8   3      729.11      727.17     45.50 o
  -8   8   3      692.46      693.17     49.18 o
  -4   8   3     7897.18     8033.31    535.40 o
  -2   8   3     1357.35     1375.99    108.39 o
   0   8   3     6557.52     6580.05    504.69 o
   2   8   3     3896.09     3674.51    141.84 o
   4   8   3      229.12      255.30     33.53 o
   6   8   3      656.40      598.73     46.44 o
   8   8   3      243.40      269.44     31.61 o
  10   8   3        8.80       44.69     32.40 o
 -13   9   3       64.69       68.70     16.58 o
 -11   9   3      152.94      132.86     24.10 o
  -9   9   3     1391.38     1399.93    101.66 o
  -5   9   3     7617.51     7070.50    465.30 o
  -3   9   3    13495.20    13495.33   1066.82 o
  -1   9   3     6356.77     6612.48    521.07 o
   1   9   3    11023.33    10491.16    473.06 o
   3   9   3     1379.08     1311.86     65.01 o
   5   9   3     1511.85     1512.03     84.76 o
   7   9   3      513.52      480.75     51.98 o
   9   9   3       56.87       40.99     29.99 o
 -14  10   3       50.10       90.46     17.65 o
 -12  10   3      347.26      359.57     22.57 o
 -10  10   3      551.97      551.93     58.74 o
  -8  10   3     3443.22     3433.42    219.11 o
  -6  10   3    11364.06    10827.79    779.55 o
  -4  10   3       33.89       38.88      6.79 o
  -2  10   3    18956.65    18655.57   1332.99 o
   0  10   3     9399.79     9480.21    787.78 o
   2  10   3     2885.43     2813.12    105.43 o
   4  10   3     2916.30     3035.09    167.36 o
   6  10   3      242.56      292.66     49.33 o
   8  10   3      145.89      137.52     28.53 o
  10  10   3       87.03       60.23     32.50 o
 -13  11   3        1.23      -10.05     17.63 o
 -11  11   3       90.68      123.79     23.68 o
  -9  11   3      966.25      888.87     46.34 o
  -7  11   3     1066.58     1116.28     90.37 o
  -5  11   3     3089.64     3142.57    218.77 o
  -3  11   3     2981.28     2915.75    230.44 o
  -1  11   3     1700.53     1518.10    117.28 o
   1  11   3     5781.15     5853.75    254.74 o
   3  11   3     1257.49     1336.93     60.61 o
   5  11   3      777.73      759.88     49.22 o
   7  11   3       87.53       84.21     25.08 o
   9  11   3        9.99      -26.47     28.52 o
 -12  12   3        9.03       47.34     22.89 o
 -10  12   3      132.76      121.45     15.79 o
  -8  12   3      808.23      866.25     42.01 o
  -6  12   3      494.07      497.19     27.03 o
  -4  12   3     2486.41     1984.70    157.04 o
   0  12   3     4600.96     4368.89    328.86 o
   2  12   3     1652.29     1722.11     61.79 o
   4  12   3      992.84      989.75     58.14 o
   6  12   3      116.88      163.76     24.21 o
   8  12   3       46.30       72.91     32.91 o
  10  12   3       10.47       87.99     45.01 o
 -13  13   3        2.47        3.71     24.90 o
 -11  13   3       11.22      -15.63     21.05 o
  -9  13   3      882.40      884.30     42.83 o
  -7  13   3      446.22      429.67     30.29 o
  -5  13   3     3555.75     3533.64    222.56 o
  -3  13   3     9029.27     9383.75    639.57 o
  -1  13   3     3366.58     3318.42    250.82 o
   1  13   3     5294.67     5174.02    271.64 o
   3  13   3      687.10      662.46     34.80 o
   5  13   3      246.89      229.51     24.46 o
   7  13   3      204.47      174.59     27.64 o
   9  13   3       19.65       14.87     39.60 o
 -12  14   3       29.10       27.24     24.24 o
 -10  14   3      264.86      251.45     20.89 o
  -8  14   3      640.22      650.65     39.40 o
  -6  14   3     2292.08     2182.76    104.42 o
  -2  14   3     2937.65     2955.99    219.34 o
   0  14   3     3561.81     3551.83    151.21 o
   2  14   3     1838.45     1910.35     70.12 o
   4  14   3      634.70      567.05     39.51 o
   6  14   3      228.06      232.95     38.86 o
   8  14   3      121.02      133.00     36.52 o
  10  14   3       13.97       26.01     42.91 o
 -13  15   3       38.00       36.18     27.24 o
 -11  15   3      345.69      355.57     39.44 o
  -9  15   3      470.06      469.14     30.57 o
  -7  15   3     2423.74     2473.58    122.53 o
  -5  15   3     1825.65     1748.15    114.06 o
  -3  15   3     6788.49     7031.68    530.72 o
  -1  15   3    16738.36    16009.08    851.76 o
   1  15   3     2022.40     2104.44    109.01 o
   3  15   3     4085.61     4129.34    185.15 o
   5  15   3     2283.28     2249.86    125.56 o
   7  15   3       19.70       20.74     31.54 o
   9  15   3      214.58      266.18     48.67 o
 -12  16   3      123.18      155.61     29.84 o
 -10  16   3      210.37      183.42     19.39 o
  -8  16   3      833.78      808.36     44.48 o
  -6  16   3     1384.38     1454.19     53.97 o
  -4  16   3    10577.04    10575.04    776.64 o
  -2  16   3      856.55      801.39     44.57 o
   0  16   3     7963.47     8076.81    356.91 o
   2  16   3     5489.73     5567.62    243.52 o
   4  16   3      303.40      247.70     26.12 o
   6  16   3     1044.98      986.88     65.64 o
   8  16   3      125.47      126.07     36.53 o
  10  16   3       35.69       20.76     43.52 o
 -13  17   3        6.87      -18.39     27.56 o
 -11  17   3      170.41      178.24     29.63 o
  -9  17   3      497.94      526.18     39.23 o
  -7  17   3      659.74      583.10     27.79 o
  -5  17   3     3429.08     3604.84    190.07 o
  -3  17   3     2224.96     2091.63    105.98 o
  -1  17   3     1385.92     1490.31     72.69 o
   1  17   3     5431.96     5463.72    240.51 o
   3  17   3     2189.25     2214.06     99.06 o
   5  17   3      750.65      731.58     48.39 o
   7  17   3      169.57      201.69     37.74 o
   9  17   3      148.13      194.00     42.47 o
 -12  18   3       25.93       37.01     27.88 o
 -10  18   3      262.80      297.17     24.84 o
  -8  18   3      713.52      707.73     29.56 o
  -6  18   3     2465.22     2469.82    116.05 o
  -4  18   3     2369.14     2437.57    183.60 o
  -2  18   3     3562.81     3293.24    139.33 o
   0  18   3     3129.49     2939.73    114.05 o
   2  18   3      638.34      617.12     30.69 o
   4  18   3      516.56      597.97     42.03 o
   6  18   3      197.88      225.63     35.79 o
   8  18   3       15.73        3.49     37.21 o
  10  18   3        0.61       -5.36     39.54 o
 -13  19   3       19.47       -6.47     28.69 o
 -11  19   3      167.16      126.72     30.15 o
  -9  19   3       99.04       68.73     16.35 o
  -7  19   3      641.12      615.31     34.89 o
  -5  19   3     1490.27     1498.39    114.14 o
  -3  19   3     2864.63     2962.73    143.72 o
   1  19   3       87.18       98.33     11.49 o
   3  19   3     1421.17     1343.74     58.57 o
   5  19   3      210.54      219.96     34.65 o
   7  19   3       12.22        2.17     30.71 o
   9  19   3       15.01       -0.46     38.90 o
 -12  20   3       25.16       58.82     28.03 o
 -10  20   3       80.89      128.16     19.04 o
  -8  20   3      552.23      552.43     42.29 o
  -6  20   3     2666.75     2700.43    209.72 o
  -2  20   3     2076.99     1845.76     82.06 o
   0  20   3     2576.35     2565.55    107.82 o
   2  20   3      184.99      167.50      9.99 o
   4  20   3      978.42     1030.05     59.30 o
   6  20   3      302.68      308.56     40.25 o
   8  20   3       12.36      -11.54     36.63 o
 -13  21   3        7.20       10.30     30.52 o
 -11  21   3      268.05      274.00     36.16 o
  -9  21   3     1879.94     1909.14     97.14 o
  -7  21   3      204.29      176.29     19.66 o
  -5  21   3     6689.60     6970.52    369.25 o
  -3  21   3     6519.48     6481.49    343.47 o
  -1  21   3      563.25      559.26     23.59 o
   1  21   3     6914.35     6850.49    353.55 o
   3  21   3     1648.99     1604.07     91.59 o
   5  21   3     1006.52      882.16     86.47 o
   7  21   3      260.15      252.25     42.42 o
   9  21   3        5.55      -38.25     38.25 o
 -12  22   3       57.09       46.59     29.12 o
 -10  22   3      157.09      145.00     20.36 o
  -8  22   3      152.95      193.30     20.53 o
  -6  22   3      713.90      699.12     55.28 o
  -4  22   3      418.60      423.19     35.64 o
  -2  22   3     4689.05     4675.45    210.96 o
   0  22   3      238.41      231.27     13.91 o
   2  22   3      529.34      531.16     24.00 o
   4  22   3      896.57      769.46     42.66 o
   6  22   3      277.11      328.80     42.95 o
   8  22   3      101.47      122.04     39.99 o
 -11  23   3       83.71       92.46     28.88 o
  -9  23   3      125.27       73.39     17.81 o
  -7  23   3     1608.65     1759.04     85.95 o
  -5  23   3     1124.12     1126.44     78.42 o
  -3  23   3     4028.92     3954.73    209.63 o
  -1  23   3     5001.45     4907.81    202.54 o
   1  23   3      819.02      896.19     41.74 o
   3  23   3     1054.60     1129.03     63.43 o
   5  23   3     1148.20     1116.35     99.33 o
   7  23   3       44.46       36.23     34.66 o
   9  23   3       89.38      100.43     42.27 o
 -12  24   3        8.30      -27.69     27.69 o
 -10  24   3      215.63      222.35     24.12 o
  -8  24   3      384.24      351.78     27.31 o
  -6  24   3      111.72      146.26     23.31 o
  -4  24   3     2721.99     2669.29    194.38 o
  -2  24   3     2863.55     2766.24    122.84 o
   0  24   3      868.16      849.08     43.89 o
   2  24   3     2024.50     2086.46     90.51 o
   4  24   3      122.24      137.23     16.17 o
   6  24   3      129.60      150.39     35.66 o
   8  24   3       41.62       23.84     36.54 o
 -11  25   3       16.51       10.86     26.36 o
  -9  25   3      167.18      153.11     21.38 o
  -7  25   3      285.98      324.27     38.84 o
  -5  25   3      197.99      151.01     28.13 o
  -3  25   3      747.38      761.72     72.85 o
  -1  25   3      228.83      222.89     12.33 o
   1  25   3      612.67      669.67     35.50 o
   3  25   3      222.52      237.36     26.50 o
   5  25   3      703.71      630.42     66.67 o
   7  25   3        1.57      -30.16     30.16 o
   9  25   3       15.92       36.92     41.03 o
 -12  26   3       19.25       23.34     31.54 o
 -10  26   3      330.04      424.99     32.48 o
  -8  26   3      200.99      258.55     24.41 o
  -6  26   3      274.50      282.25     31.82 o
  -4  26   3     4753.51     4878.38    338.18 o
  -2  26   3      540.70      509.19     29.65 o
   0  26   3      737.29      627.07     32.98 o
   2  26   3     2510.21     2592.15    128.40 o
   4  26   3       22.47       45.83     13.48 o
   6  26   3      146.42      196.65     36.06 o
   8  26   3       56.08       37.60     34.79 o
 -11  27   3      209.23      219.72     17.45 o
  -9  27   3       29.40        6.14     19.08 o
  -7  27   3     2967.93     3049.38    212.49 o
  -5  27   3     1598.43     1515.55    140.39 o
  -3  27   3     1190.58     1224.41     90.88 o
  -1  27   3     5069.03     4768.80    246.61 o
   1  27   3      591.47      586.19     29.63 o
   3  27   3     2849.16     2785.12    148.94 o
   5  27   3       60.01       20.69     29.24 o
   7  27   3       73.09       26.50     34.53 o
   9  27   3       21.60       22.52     41.45 o
 -12  28   3       79.67       73.45     15.17 o
 -10  28   3      104.74       92.67     18.50 o
  -8  28   3      268.75      255.30     33.69 o
  -6  28   3      232.65      207.82     30.23 o
  -4  28   3     1287.93     1225.25    110.32 o
  -2  28   3      696.13      672.80     45.30 o
   0  28   3     1653.67     1640.54     76.36 o
   2  28   3      459.70      443.32     75.88 o
   4  28   3      998.98     1101.54     63.00 o
   6  28   3      138.56      173.05     33.79 o
   8  28   3       47.66       66.23     39.05 o
 -11  29   3       59.19       79.96     14.79 o
  -9  29   3      674.51      735.84     69.79 o
  -7  29   3       64.96       75.83     26.38 o
  -5  29   3      773.11      794.58     73.58 o
  -3  29   3     3462.16     3350.75    268.22 o
  -1  29   3      220.37      194.71     16.24 o
   1  29   3     2301.82     2308.65    103.60 o
   3  29   3      418.36      495.92     31.82 o
   5  29   3      202.59      234.18     37.17 o
   7  29   3      149.17      226.53     42.52 o
 -10  30   3      137.87      155.57     16.67 o
  -8  30   3      110.80      113.21     29.00 o
  -6  30   3      792.55      787.48     62.89 o
  -4  30   3      341.93      268.39     36.47 o
  -2  30   3     1069.42     1080.61     57.07 o
   0  30   3      785.77      814.63     51.02 o
   2  30   3       27.16       28.11     13.46 o
   4  30   3      305.13      294.00     23.76 o
   6  30   3       19.72       20.72     33.04 o
   8  30   3       24.18        6.24     38.42 o
 -11  31   3       26.42        6.23     23.57 o
  -9  31   3      146.11      161.28     32.88 o
  -7  31   3       74.00       63.13     26.35 o
  -5  31   3       35.42       52.33     21.49 o
  -3  31   3       12.98       -0.26     21.29 o
  -1  31   3      302.74      294.80     36.19 o
   1  31   3      298.93      297.25     20.07 o
   3  31   3       46.49       55.85     20.34 o
   5  31   3      140.64      180.49     34.89 o
   7  31   3        8.87       -7.55     35.86 o
 -10  32   3       25.33       26.36     17.02 o
  -8  32   3      430.82      393.77     44.06 o
  -6  32   3     1141.24     1130.94     91.62 o
  -4  32   3        1.15      -19.78     19.78 o
  -2  32   3     2564.87     2528.52    118.75 o
   0  32   3      492.66      537.99     37.04 o
   2  32   3       49.36       29.55     19.55 o
   4  32   3      646.15      677.21     37.89 o
   6  32   3       54.93       34.16     34.73 o
   8  32   3       31.83       66.99     40.63 o
 -11  33   3        3.63      -17.23     17.23 o
  -9  33   3      408.84      397.10     47.33 o
  -7  33   3      109.56       91.41     29.92 o
  -5  33   3      515.06      454.71     50.75 o
  -3  33   3     1567.92     1488.13    117.23 o
  -1  33   3      295.93      283.50     20.61 o
   1  33   3      631.44      556.56     37.90 o
   3  33   3      165.05      190.52     26.52 o
   5  33   3      109.70       67.55     32.56 o
   7  33   3      182.56      195.32     40.98 o
 -10  34   3       87.86       91.59     18.92 o
  -8  34   3      143.17      160.89     35.55 o
  -6  34   3      989.02      945.13     81.36 o
  -4  34   3      756.07      764.90     59.30 o
  -2  34   3      148.75      158.13     16.51 o
   0  34   3     1280.03     1254.59     67.74 o
   2  34   3      805.43      827.80     66.18 o
   4  34   3      109.92       96.44     21.35 o
   6  34   3       91.28      150.11     36.50 o
 -11  35   3       51.36       47.74     18.86 o
  -9  35   3       12.74       33.67     17.92 o
  -7  35   3      425.75      396.74     47.05 o
  -5  35   3      257.21      168.11     33.25 o
  -3  35   3     1183.26     1183.19     92.76 o
  -1  35   3     1294.99     1342.27     67.56 o
   1  35   3       38.10       82.04     19.56 o
   3  35   3      743.74      741.92     61.27 o
 -10  36   3        9.72       29.47     22.36 o
  -8  36   3      213.10      187.05     36.02 o
  -6  36   3        6.85      -17.07     25.29 o
  -4  36   3      222.80      219.31     30.66 o
  -2  36   3      108.49       97.08     15.66 o
   0  36   3      417.23      347.83     27.71 o
   2  36   3      182.56      181.80     26.30 o
   4  36   3       80.48       68.37     21.47 o
  -9  37   3       12.98       13.03     18.81 o
  -7  37   3       20.61       12.76     30.60 o
  -5  37   3      186.95      200.48     33.48 o
  -3  37   3       94.12      105.50     28.69 o
  -1  37   3       93.71       65.18     15.89 o
   1  37   3      153.44      163.46     19.35 o
   3  37   3      104.22      136.23     25.11 o
 -10  38   3       50.28       91.00     25.23 o
  -8  38   3       84.77       96.75     46.37 o
  -6  38   3       38.32       66.43     29.62 o
  -4  38   3      786.55      726.85     72.61 o
  -2  38   3       50.10       47.09     16.61 o
   0  38   3      468.85      399.93     28.89 o
   2  38   3      536.88      540.58     52.21 o
   4  38   3       47.46       70.09     21.98 o
  -9  39   3       21.00       36.38     20.07 o
  -7  39   3       83.99       84.12     34.75 o
  -5  39   3      396.40      306.15     40.93 o
  -3  39   3      322.67      361.22     42.81 o
  -1  39   3      619.82      611.80     40.27 o
   1  39   3       32.43       43.38     17.18 o
   3  39   3      406.41      356.57     36.34 o
  -8  40   3      157.37      150.87     51.11 o
  -6  40   3      262.30      324.87     45.69 o
  -4  40   3       30.65       26.56     27.11 o
  -2  40   3      416.38      455.39     31.47 o
   0  40   3      384.05      413.67     29.65 o
   2  40   3       40.30       48.35     23.51 o
   4  40   3      152.18      166.06     26.34 o
  -9  41   3      103.14       80.86     26.13 o
  -7  41   3       19.43      -15.79     18.63 o
  -5  41   3      627.21      598.98     58.86 o
  -3  41   3      520.50      549.90     50.83 o
  -1  41   3      192.28      172.41     21.33 o
   1  41   3      621.78      572.43     52.94 o
   3  41   3       85.34      110.89     26.50 o
  -8  42   3       13.49       15.24     20.07 o
  -6  42   3       28.14       -3.54     32.49 o
  -4  42   3        8.46       -5.63     29.17 o
  -2  42   3       60.07       65.65     26.91 o
   0  42   3       12.77       10.92     19.61 o
   2  42   3       58.43       58.82     24.57 o
   4  42   3       20.89        8.08     22.53 o
  -7  43   3       44.17       83.08     21.49 o
  -5  43   3      162.23      150.17     36.95 o
  -3  43   3       98.11      117.65     32.73 o
  -1  43   3      194.03      191.88     22.74 o
   1  43   3       89.34      119.15     26.78 o
   3  43   3       36.98       36.61     24.77 o
  -8  44   3       30.77       46.18     27.23 o
  -6  44   3        6.99       52.63     21.15 o
  -4  44   3       92.13       67.09     32.39 o
  -2  44   3      120.37      106.06     45.02 o
   0  44   3      229.02      245.32     24.90 o
   2  44   3      119.29      147.86     27.33 o
  -7  45   3      121.50      110.22     23.89 o
  -5  45   3      187.62      186.25     24.47 o
  -3  45   3      231.59      243.35     38.34 o
  -1  45   3      431.17      438.65     32.51 o
   1  45   3      102.13       92.54     26.74 o
   3  45   3        5.08      -24.31     24.31 o
  -6  46   3       35.60       77.26     22.56 o
  -4  46   3      324.72      330.44     30.57 o
  -2  46   3       49.17       47.50     16.34 o
   0  46   3      129.50      137.79     22.62 o
   2  46   3      304.47      286.99     37.03 o
  -7  47   3       78.09       80.53     29.88 o
  -5  47   3       70.96       83.03     32.58 o
  -3  47   3       68.29       72.35     23.16 o
  -1  47   3      237.51      226.53     26.92 o
   1  47   3        4.55       36.07     26.76 o
   3  47   3      213.76      175.63     31.17 o
  -6  48   3      121.98      131.70     33.65 o
  -4  48   3       39.36       52.31     23.31 o
  -2  48   3       75.38      110.14     18.56 o
   0  48   3       43.59       52.61     25.66 o
   2  48   3        3.94      -21.67     24.73 o
  -5  49   3       68.39       28.48     30.40 o
  -3  49   3      105.02      136.31     25.78 o
  -1  49   3       73.22       60.51     31.10 o
   1  49   3      146.67      187.21     31.32 o
  -4  50   3       12.74        7.37     31.33 o
  -2  50   3       22.54       19.86     33.37 o
   0  50   3       80.80       42.28     28.25 o
   2  50   3        6.55       39.28     27.33 o
  -3  51   3       74.69      117.07     35.77 o
  -1  51   3       34.72       49.12     22.65 o
   1  51   3       84.10       82.77     28.29 o
  -2  52   3      210.12      229.66     35.83 o
   0  52   3       84.51       84.20     29.94 o
 -14   0   4       16.63       -0.34     20.90 o
 -12   0   4       72.75       53.99     19.58 o
 -10   0   4      190.19      194.11     21.52 o
   0   0   4    10555.45    10243.56    884.06 o
   2   0   4     5714.95     5387.46    377.70 o
   4   0   4       87.21       62.31     24.07 o
   6   0   4      940.38      888.72     91.96 o
   8   0   4       11.27      -38.94     38.94 o
 -13   1   4      187.41      169.22     17.88 o
 -11   1   4      825.95      781.50     41.93 o
  -9   1   4      671.73      598.76     32.57 o
  -3   1   4     9252.67     9298.37    697.67 o
  -1   1   4    11693.58    12033.28    951.89 o
   1   1   4     2061.33     2054.45     89.33 o
   3   1   4     3761.43     3700.82    223.69 o
   5   1   4      940.76     1054.54     64.33 o
   7   1   4       86.71      114.61     33.14 o
   9   1   4      133.38      145.44     35.49 o
 -14   2   4        4.64       20.37     14.95 o
 -12   2   4       63.72       81.92     15.05 o
 -10   2   4       76.40       58.43     11.29 o
  -6   2   4     4745.03     4909.04    308.13 o
  -4   2   4     4637.91     4519.30    350.22 o
  -2   2   4     6563.03     6657.46    368.83 o
   0   2   4    15137.06    15421.50   1198.28 o
   2   2   4      387.75      414.93     45.30 o
   4   2   4      716.10      767.58     44.07 o
   6   2   4       17.55       28.46     22.52 o
   8   2   4       57.10       83.52     29.56 o
 -13   3   4       58.18       57.68     14.62 o
 -11   3   4        6.56       12.29     11.67 o
  -9   3   4      538.97      533.20     34.91 o
  -7   3   4     2095.20     2199.76    148.05 o
  -3   3   4     3945.46     4104.89    237.02 o
  -1   3   4    10865.44    10946.95    617.00 o
   1   3   4     7578.73     7854.66    308.06 o
   3   3   4      344.18      327.29     24.31 o
   5   3   4      712.03      725.98     49.67 o
   7   3   4      127.83      156.14     26.49 o
   9   3   4        1.39       36.50     30.83 o
 -14   4   4        2.38       24.65     14.58 o
 -12   4   4      258.09      249.06     31.21 o
 -10   4   4       76.49       77.23     11.49 o
  -6   4   4      475.22      537.17     36.99 o
  -4   4   4     9276.80     9435.16    680.72 o
   0   4   4     3535.07     3491.57    174.15 o
   2   4   4     1163.19     1170.16     77.38 o
   4   4   4      761.69      826.25     52.27 o
   6   4   4      123.61      129.19     24.68 o
   8   4   4       42.63       72.70     30.48 o
 -13   5   4       19.40       17.40     13.66 o
 -11   5   4       57.97       76.97     12.52 o
  -9   5   4     2753.99     2736.67    185.34 o
  -7   5   4     1772.65     1988.96    132.73 o
  -3   5   4    15532.46    15591.67    802.27 o
  -1   5   4     1365.42     1479.89     85.17 o
   1   5   4    16373.13    16385.07    671.23 o
   3   5   4     1796.36     1737.79    130.60 o
   5   5   4      145.98      109.12     20.90 o
   7   5   4      299.42      358.51     36.48 o
   9   5   4      131.94      116.46     34.39 o
 -14   6   4       45.18       60.96     14.88 o
 -12   6   4      154.57      165.50     15.64 o
 -10   6   4      492.39      456.36     27.04 o
  -6   6   4    10180.23    10465.44    654.03 o
  -2   6   4    13325.18    13692.32    764.89 o
   0   6   4     9295.02     9060.02    439.49 o
   2   6   4     1676.04     1664.84     91.04 o
   4   6   4     3472.66     3401.66    205.06 o
   6   6   4      165.16      189.18     32.63 o
   8   6   4       81.63      101.29     30.86 o
 -13   7   4      157.02      174.59     16.97 o
 -11   7   4      383.24      396.33     24.64 o
  -9   7   4      513.71      489.61     45.28 o
  -7   7   4     3314.93     3534.64    229.17 o
  -3   7   4     4382.82     4738.76    232.38 o
  -1   7   4     2803.34     2602.30    147.63 o
   1   7   4     2669.55     2577.38     92.37 o
   3   7   4     1371.55     1266.24     85.43 o
   5   7   4      781.71      781.97     93.64 o
   7   7   4      149.74      171.44     28.00 o
   9   7   4       10.62       37.15     32.34 o
 -14   8   4       20.49       15.62     25.06 o
 -12   8   4       33.59       21.27     11.59 o
 -10   8   4      221.35      241.33     16.40 o
  -8   8   4     1246.12     1247.18     85.71 o
  -6   8   4     1265.29     1444.20     99.60 o
  -4   8   4    15041.73    15317.08   1159.50 o
  -2   8   4     8720.09     8807.31    501.71 o
   0   8   4     1954.23     1927.14    123.16 o
   2   8   4     3516.35     3532.18    198.40 o
   4   8   4       36.20       59.35     24.02 o
   6   8   4      316.89      287.95     30.33 o
   8   8   4       98.90      108.28     31.61 o
 -13   9   4        9.91        9.83     21.56 o
 -11   9   4       22.31       10.43      9.80 o
  -9   9   4      442.23      395.58     40.82 o
  -7   9   4     2108.91     2190.70    141.58 o
  -3   9   4     3907.12     4116.95    234.43 o
  -1   9   4     6857.91     6873.32    386.21 o
   1   9   4      284.54      215.15     10.91 o
   3   9   4      662.86      651.55     31.86 o
   5   9   4       97.55       75.58     24.66 o
   7   9   4       84.08       97.29     26.68 o
   9   9   4       25.44       28.82     45.82 o
 -14  10   4       19.44        8.72     25.79 o
 -12  10   4       15.28       20.11     22.28 o
 -10  10   4      248.24      262.97     28.74 o
  -8  10   4      572.48      673.71     45.07 o
  -6  10   4      170.20      194.29     17.62 o
  -4  10   4     6981.70     7061.13    546.69 o
  -2  10   4      346.43      351.47     24.40 o
   0  10   4     1103.39     1144.27     68.44 o
   2  10   4      760.46      770.75     34.90 o
   4  10   4      635.17      546.02     40.70 o
   6  10   4      102.24      107.60     24.53 o
   8  10   4       32.88       75.97     29.69 o
 -13  11   4       49.98       57.13     24.63 o
 -11  11   4      727.67      796.15     45.84 o
  -9  11   4      199.82      203.45     24.42 o
  -7  11   4     3543.17     3737.09    267.14 o
  -5  11   4     7919.21     8009.14    396.97 o
  -3  11   4     1428.87     1372.29     85.73 o
  -1  11   4    11590.28    10841.70    589.78 o
   1  11   4     1617.84     1576.20     84.40 o
   3  11   4     1383.51     1384.15     53.99 o
   5  11   4     1122.49     1126.76     66.27 o
   7  11   4       49.17       87.04     25.14 o
   9  11   4      133.70       89.74     36.05 o
 -14  12   4       54.48       94.97     28.14 o
 -12  12   4      107.29       92.45     24.41 o
 -10  12   4      459.32      461.84     35.85 o
  -8  12   4     5394.78     5076.02    357.81 o
  -6  12   4       27.88       30.31      8.05 o
  -4  12   4     8674.17     8655.03    692.54 o
  -2  12   4     5715.02     5849.87    343.46 o
   0  12   4     7571.03     7653.65    428.76 o
   2  12   4     3632.08     3506.22    153.16 o
   4  12   4      602.91      572.52     42.75 o
   6  12   4      672.56      613.67     45.94 o
   8  12   4       14.21       33.59     28.96 o
 -13  13   4       11.14        0.49     24.64 o
 -11  13   4      235.28      246.44     22.22 o
  -9  13   4      702.49      832.57     59.50 o
  -7  13   4      955.71      883.57     56.23 o
  -5  13   4     2800.61     3002.15    217.85 o
  -3  13   4     4925.27     4656.00    252.93 o
   1  13   4     1848.16     1868.96     98.37 o
   3  13   4     4781.16     4800.74    199.25 o
   5  13   4       21.15       46.47     19.62 o
   7  13   4      237.64      289.16     67.55 o
   9  13   4       65.45       53.22     40.43 o
 -14  14   4       52.48       45.33     29.83 o
 -12  14   4      184.96      184.59     29.85 o
 -10  14   4      305.66      311.92     24.35 o
  -4  14   4     1328.76     1344.32    119.59 o
  -2  14   4     8802.50     8697.47    493.47 o
   0  14   4     2574.02     2462.20    105.83 o
   2  14   4      762.25      730.54     37.25 o
   4  14   4     1158.04     1159.00     68.13 o
   6  14   4       76.59       89.56     24.12 o
   8  14   4       75.35       69.58     40.74 o
 -13  15   4       32.79       31.37     27.21 o
 -11  15   4       22.74       28.77     16.76 o
  -9  15   4      179.08      152.16     18.03 o
  -5  15   4      192.48      195.02     24.21 o
  -3  15   4     2936.13     2946.02    168.42 o
  -1  15   4      612.61      692.15     72.36 o
   1  15   4     1286.22     1306.40     53.75 o
   3  15   4      355.47      308.96     20.14 o
   5  15   4      153.07      155.19     30.77 o
   7  15   4       25.63       39.55     25.07 o
   9  15   4        0.02       -9.86     42.36 o
 -12  16   4        6.15        8.17     25.86 o
 -10  16   4       32.40       36.40     16.11 o
  -8  16   4      230.73      285.78     30.10 o
  -6  16   4      805.97      834.58     68.42 o
  -4  16   4     1115.56     1038.97     83.59 o
  -2  16   4     1962.13     1785.03     97.50 o
   0  16   4      481.38      463.92     21.79 o
   2  16   4      144.01      140.73     12.39 o
   4  16   4      129.15      148.36     21.79 o
   6  16   4       45.34       57.74     22.68 o
   8  16   4       26.60       27.95     36.90 o
 -13  17   4      234.81      319.22     39.31 o
 -11  17   4       88.62       49.61     18.78 o
  -9  17   4      973.74     1086.11     86.21 o
  -5  17   4     5703.80     5832.57    427.84 o
  -3  17   4    12342.91    12366.39    700.06 o
  -1  17   4      735.60      834.04     40.76 o
   1  17   4     6186.31     5820.80    256.38 o
   3  17   4     1069.52     1068.12     53.45 o
   5  17   4      492.24      445.43     34.96 o
   7  17   4      137.05      165.46     39.84 o
   9  17   4        3.70       71.90     43.18 o
 -12  18   4       69.79       49.37     27.16 o
 -10  18   4      458.31      445.14     32.56 o
  -8  18   4      397.24      455.66     44.82 o
  -6  18   4     3291.36     3421.95    187.26 o
  -4  18   4      650.49      652.07     49.21 o
  -2  18   4     3971.93     3929.46    176.34 o
   0  18   4     3632.84     3602.92    162.29 o
   2  18   4      666.17      663.47     38.42 o
   4  18   4      579.47      520.51     38.14 o
   6  18   4       75.21       35.12     33.76 o
   8  18   4      126.47       94.09     41.19 o
 -13  19   4       30.24       51.43     29.37 o
 -11  19   4      483.56      454.41     34.10 o
  -9  19   4      216.08      182.14     29.11 o
  -7  19   4     2976.90     3033.20    241.40 o
  -5  19   4     2692.91     2748.84    234.27 o
  -3  19   4     2531.57     2524.15    110.71 o
  -1  19   4     6632.67     6322.56    267.54 o
   1  19   4      941.05      994.65     41.45 o
   3  19   4     3066.81     3166.58    133.19 o
   5  19   4      182.46      180.72     37.38 o
   7  19   4       77.42       52.27     37.76 o
   9  19   4       30.89       19.84     42.36 o
 -12  20   4      128.47      142.71     32.68 o
 -10  20   4      128.51      155.82     30.63 o
  -8  20   4     1898.30     1927.66    134.01 o
  -6  20   4      331.35      362.68     24.97 o
  -4  20   4     2028.13     2018.05    111.50 o
  -2  20   4     2005.70     1934.05     85.46 o
   0  20   4     3875.10     3802.49    145.71 o
   2  20   4     1658.82     1646.89     69.67 o
   4  20   4       24.42       -6.03     23.78 o
   6  20   4      395.69      369.84     48.65 o
   8  20   4       10.00       19.01     39.63 o
 -11  21   4      267.87      223.59     34.51 o
  -9  21   4       61.30       58.32     23.60 o
  -7  21   4      500.29      405.74     42.04 o
  -5  21   4     1771.59     1789.56     90.37 o
  -3  21   4      435.14      411.64     22.47 o
  -1  21   4      666.64      692.98     27.52 o
   1  21   4      159.97      119.16     10.05 o
   3  21   4      355.69      372.93     26.04 o
   5  21   4       71.21       33.03     29.21 o
   7  21   4       20.25       42.47     37.16 o
 -10  22   4       42.56      115.50     28.42 o
  -8  22   4      173.72      196.46     27.17 o
  -6  22   4      323.36      305.75     34.41 o
  -4  22   4      479.80      484.81     35.33 o
  -2  22   4     2663.95     2561.10    113.54 o
   0  22   4     1025.53     1078.83     47.88 o
   2  22   4      855.13      845.26     50.14 o
   4  22   4      432.62      521.59     52.00 o
   6  22   4       76.98       45.81     30.82 o
   8  22   4      148.34      189.02     46.22 o
 -11  23   4      114.39       95.38     31.67 o
  -9  23   4      531.63      618.97     56.29 o
  -7  23   4     2507.13     2395.85    178.13 o
  -5  23   4     3234.61     3161.27    220.20 o
  -3  23   4      327.72      327.78     18.50 o
  -1  23   4     5978.18     6039.90    227.18 o
   1  23   4       82.77       84.87     10.80 o
   3  23   4     1365.34     1285.71     71.13 o
   5  23   4      230.85      147.71     35.17 o
   7  23   4      104.68      103.49     36.78 o
 -10  24   4       19.47       32.49     27.97 o
  -8  24   4      180.23      189.29     31.73 o
  -6  24   4      715.34      774.78     60.04 o
  -4  24   4     2331.35     2347.69    173.36 o
  -2  24   4     1119.15     1024.95     46.22 o
   0  24   4     1295.08     1179.16     46.96 o
   2  24   4       85.63       58.97     14.19 o
   4  24   4      471.45      519.76     51.84 o
   6  24   4      211.96      225.90     42.00 o
   8  24   4       38.58       53.80     41.36 o
 -11  25   4       36.13       24.12     30.82 o
  -9  25   4     1332.05     1421.95    111.91 o
  -7  25   4      542.17      495.10     54.15 o
  -5  25   4     2275.27     2283.06    175.04 o
  -3  25   4     3547.91     3515.09    175.60 o
  -1  25   4      583.24      558.50     28.67 o
   1  25   4     5514.44     5501.64    227.75 o
   3  25   4      651.91      662.68     40.30 o
   5  25   4       34.26       30.26     30.58 o
   7  25   4      255.68      251.27     47.72 o
 -10  26   4      107.77      108.27     30.26 o
  -8  26   4      191.10      171.82     30.47 o
  -6  26   4     1995.41     1816.11    136.58 o
  -4  26   4      190.18      187.88     23.31 o
  -2  26   4     1877.00     1914.95    105.71 o
   0  26   4     3003.51     3037.65    117.08 o
   2  26   4      535.42      471.94     32.54 o
   4  26   4      764.77      786.12     82.55 o
   6  26   4       70.80       66.86     35.64 o
   8  26   4       18.62       20.43     39.28 o
 -11  27   4       76.74       95.42     31.84 o
  -9  27   4      127.60      120.92     30.37 o
  -7  27   4     1039.60     1027.59     83.46 o
  -5  27   4      266.43      251.78     30.16 o
  -3  27   4      291.06      271.05     29.66 o
  -1  27   4     1200.21     1146.47     50.23 o
   1  27   4      605.34      680.26     45.47 o
   3  27   4      114.42      104.00     17.29 o
   5  27   4      183.95      219.47     37.02 o
   7  27   4       12.28       30.06     37.41 o
 -12  28   4        7.02       21.72     15.68 o
 -10  28   4       37.49       54.47     31.83 o
  -8  28   4       86.89       75.60     26.97 o
  -6  28   4     1777.86     1822.19    132.08 o
  -4  28   4     1599.74     1683.27    115.11 o
  -2  28   4     2440.66     2487.56    114.71 o
   0  28   4      995.60     1000.26     48.57 o
   2  28   4      278.13      312.45     22.81 o
   4  28   4      132.33      104.57     30.92 o
   6  28   4       21.19       77.27     36.34 o
 -11  29   4       62.89       37.97     34.02 o
  -9  29   4       73.97       48.15     28.16 o
  -7  29   4      179.35      197.10     32.10 o
  -5  29   4      748.98      717.66     59.82 o
  -3  29   4     1354.44     1376.16     88.58 o
  -1  29   4      350.40      354.64     25.21 o
   1  29   4     1298.05     1204.96     62.46 o
   3  29   4       66.41       59.12     16.30 o
   5  29   4       90.34      104.41     34.26 o
   7  29   4      139.28      159.91     40.85 o
 -12  30   4        3.83      -16.86     16.86 o
 -10  30   4      218.20      271.95     38.18 o
  -8  30   4      498.10      571.09     56.33 o
  -6  30   4      182.18      165.83     29.91 o
  -4  30   4     1821.25     1890.34    137.11 o
  -2  30   4      634.48      714.99     67.65 o
   0  30   4      479.15      435.75     27.63 o
   2  30   4      870.60      885.39     55.10 o
   4  30   4      328.26      245.24     38.32 o
   6  30   4      143.27      148.33     39.26 o
 -11  31   4      195.07      214.67     40.59 o
  -9  31   4       28.87        7.62     27.88 o
  -7  31   4      247.98      257.78     37.22 o
  -5  31   4     1816.92     1765.53    136.30 o
  -3  31   4      185.16      194.12     44.33 o
  -1  31   4     2975.68     2909.68    150.79 o
   1  31   4      393.72      409.54     36.04 o
   3  31   4      467.42      528.04     54.27 o
   5  31   4      773.56      784.53     73.78 o
   7  31   4        1.02      -15.85     35.71 o
 -10  32   4        7.27       39.38     33.22 o
  -8  32   4      829.56      753.48     73.78 o
  -6  32   4       64.66       97.54     27.44 o
  -4  32   4      185.59      170.32     31.04 o
  -2  32   4      233.17      252.54     32.18 o
   0  32   4      823.09      852.14     52.97 o
   2  32   4      806.26      804.34     60.33 o
   4  32   4       71.16       48.06     32.60 o
   6  32   4      153.29      177.13     40.99 o
 -11  33   4       38.61       63.34     26.36 o
  -9  33   4      172.10      171.35     35.60 o
  -7  33   4      264.12      301.34     38.96 o
  -5  33   4      734.14      762.90     61.62 o
  -3  33   4     1574.82     1584.46     79.59 o
  -1  33   4      222.12      186.57     18.91 o
   1  33   4      535.63      536.10     45.89 o
   3  33   4      344.25      395.63     37.82 o
   5  33   4        9.82       16.51     32.65 o
   7  33   4       31.24       23.12     37.92 o
 -10  34   4      120.11      132.20     37.73 o
  -8  34   4      162.56      169.64     33.03 o
  -6  34   4      132.67      126.66     29.63 o
  -4  34   4     1360.31     1333.07    103.69 o
  -2  34   4      107.18      117.86     16.89 o
   0  34   4      671.18      663.67     42.18 o
   2  34   4      506.67      451.03     41.40 o
   6  34   4       56.78       65.00     36.54 o
 -11  35   4       25.31      -13.84     18.63 o
  -9  35   4      145.46      170.66     37.13 o
  -7  35   4       61.39       44.03     29.48 o
  -5  35   4      180.44      185.50     29.40 o
  -3  35   4       20.73       31.39     33.31 o
  -1  35   4      699.66      663.81     40.98 o
   1  35   4       70.85       84.91     22.20 o
   3  35   4      188.71      184.98     26.41 o
 -10  36   4       60.62       50.00     36.81 o
  -8  36   4      341.05      368.05     43.36 o
  -6  36   4      721.89      752.14     70.80 o
  -4  36   4       37.76       39.83     27.55 o
  -2  36   4      618.53      683.28     44.43 o
   0  36   4     1018.38     1014.01     57.08 o
   2  36   4       13.01       25.37     22.41 o
  -9  37   4      192.16      151.82     37.53 o
  -7  37   4      296.62      228.94     37.37 o
  -5  37   4      417.76      429.98     46.69 o
  -3  37   4     1671.11     1735.96     90.06 o
  -1  37   4       28.67       40.90     16.16 o
   1  37   4     1030.04      993.01     79.16 o
   3  37   4      103.98      117.26     25.47 o
 -10  38   4      171.06      200.60     23.70 o
  -8  38   4       49.76       94.81     33.55 o
  -6  38   4      232.68      208.07     35.86 o
  -4  38   4      299.61      278.11     40.40 o
  -2  38   4      370.35      344.38     26.19 o
   0  38   4       51.07       51.14     18.41 o
   2  38   4      277.48      318.93     36.31 o
  -9  39   4       27.58       19.81     36.53 o
  -7  39   4      217.87      312.26     42.47 o
  -5  39   4      264.60      270.57     39.08 o
  -3  39   4      155.94      138.60     18.93 o
  -1  39   4      334.23      378.32     29.68 o
   1  39   4      232.35      193.71     28.67 o
   3  39   4       51.83       76.89     23.70 o
  -8  40   4      121.82      111.56     38.08 o
  -6  40   4      163.45       57.73     31.44 o
  -4  40   4       80.78       67.24     30.34 o
  -2  40   4      115.01      131.83     20.21 o
   0  40   4      235.31      234.83     30.99 o
   2  40   4       13.00       30.92     25.16 o
  -7  41   4      245.52      233.28     39.46 o
  -5  41   4       11.52       25.81     29.73 o
  -3  41   4      167.71      157.07     21.63 o
  -1  41   4      297.00      321.59     26.90 o
   1  41   4       80.11       89.86     26.13 o
   3  41   4       36.96       14.64     24.07 o
  -8  42   4      211.59      180.00     40.52 o
  -6  42   4       27.56       30.70     31.62 o
  -4  42   4      209.78      263.56     41.86 o
  -2  42   4      456.08      438.01     30.62 o
   0  42   4       84.01       34.68     24.09 o
   2  42   4      248.74      245.86     31.62 o
  -7  43   4      316.42      271.76     44.08 o
  -5  43   4      385.31      415.11     48.34 o
  -3  43   4      112.74      102.31     20.44 o
  -1  43   4      219.86      205.33     24.47 o
   1  43   4       44.83       22.00     24.91 o
   3  43   4      241.37      219.88     30.82 o
  -6  44   4       66.24       95.83     36.46 o
  -4  44   4       49.51       55.79     32.79 o
  -2  44   4      145.54      142.46     21.61 o
   0  44   4      167.80      150.32     28.41 o
   2  44   4        5.75       13.91     24.81 o
  -5  45   4       67.36       75.46     35.07 o
  -3  45   4      104.22      101.52     21.91 o
  -1  45   4        3.93       -7.84     19.76 o
   1  45   4      144.51      159.93     28.96 o
   3  45   4      121.47       94.21     27.91 o
  -6  46   4       80.02      117.54     37.81 o
  -4  46   4        7.62       47.24     36.01 o
  -2  46   4      143.56      116.91     25.99 o
   0  46   4       64.41       50.96     27.28 o
   2  46   4       31.91       18.10     26.50 o
  -7  47   4       19.06       42.23     29.61 o
  -5  47   4       97.20       85.61     38.07 o
  -3  47   4       95.99      122.90     34.71 o
  -1  47   4       47.13       74.36     29.92 o
   1  47   4       10.51       29.40     26.48 o
  -4  48   4       21.99       14.26     35.93 o
  -2  48   4      185.06      191.63     25.17 o
   0  48   4       92.77      102.03     29.75 o
  -3  49   4      135.04      107.85     37.81 o
  -1  49   4       46.87       21.54     28.09 o
   1  49   4      142.10      197.03     31.75 o
  -4  50   4       24.51       -4.90     31.57 o
  -2  50   4       10.55      -20.80     21.67 o
   0  50   4       27.32       79.65     29.30 o
  -3  51   4       12.95       13.84     21.54 o
  -5   1   5      450.13      390.11     38.29 o
  -1   1   5       31.67       54.90     17.98 o
   1   1   5      760.19      732.19     29.86 o
   3   1   5      926.06      896.46     54.39 o
   5   1   5       11.20       16.93     21.86 o
   7   1   5       48.00       42.80     28.83 o
  -4   2   5     2311.08     2365.71    209.62 o
  -2   2   5     3119.06     2950.13    228.95 o
   0   2   5     2341.86     2001.09    179.75 o
   2   2   5     1532.09     1483.12     65.18 o
   4   2   5     1051.41     1002.73     63.80 o
   6   2   5      208.76      211.68     30.35 o
   8   2   5        5.16      -13.41     30.01 o
  -5   3   5     3864.73     3967.38    309.02 o
  -3   3   5     1588.25     1563.53     91.82 o
  -1   3   5     5209.37     5104.26    370.12 o
   3   3   5      469.81      506.38     32.09 o
   5   3   5      248.11      276.98     29.00 o
   7   3   5      139.79      161.48     31.57 o
  -4   4   5    11089.18    11130.79    630.42 o
  -2   4   5     6534.95     6196.17    340.98 o
   0   4   5     1057.63     1016.79     91.30 o
   2   4   5     3550.36     3599.35    162.22 o
   4   4   5      142.21      132.88     23.26 o
   6   4   5      208.57      187.53     28.61 o
   8   4   5       31.25       17.92     31.94 o
  -5   5   5     8462.79     8566.94    661.95 o
  -3   5   5      168.62      184.61     18.45 o
  -1   5   5     4928.62     5118.96    277.97 o
   1   5   5     4496.78     4408.89    184.97 o
   3   5   5      750.05      738.76     46.91 o
   5   5   5      369.57      421.07     34.54 o
   7   5   5       24.41       35.69     27.45 o
  -4   6   5       99.39       82.95     14.18 o
  -2   6   5      916.36      945.15     56.52 o
   2   6   5      881.77      854.18     40.73 o
   4   6   5       49.47       50.21     20.41 o
   6   6   5       11.75       13.52     25.02 o
   8   6   5       25.86       21.49     31.69 o
  -5   7   5     1299.30     1302.98    106.93 o
  -3   7   5      275.94      273.29     28.28 o
  -1   7   5     4744.49     4666.90    261.45 o
   1   7   5      440.27      453.79     30.56 o
   3   7   5      430.13      397.58     36.55 o
   5   7   5       99.45      110.88     23.91 o
   7   7   5       44.03       57.33     50.81 o
  -6   8   5      589.01      566.80     54.64 o
  -4   8   5     4576.49     4514.57    257.40 o
  -2   8   5     1420.35     1437.64     82.57 o
   0   8   5      386.90      366.04     31.17 o
   2   8   5     2739.93     2594.80    119.23 o
   4   8   5      120.69      159.27     24.18 o
   6   8   5       61.61       66.46     25.85 o
   8   8   5       43.13       29.90     64.19 o
  -5   9   5     1893.43     1919.79    152.20 o
  -3   9   5     6458.93     6006.91    329.81 o
  -1   9   5     1220.65     1239.41     74.46 o
   1   9   5     2305.52     2232.35     76.36 o
   3   9   5     1029.00     1082.69     63.62 o
   5   9   5      151.26      144.16     35.03 o
   7   9   5      129.45      145.98     31.02 o
  -6  10   5     4873.91     4893.53    404.15 o
  -4  10   5     1109.93     1079.92     67.84 o
  -2  10   5     6350.38     6493.69    351.89 o
   0  10   5     5193.96     5082.24    301.50 o
   2  10   5      758.88      723.57     37.91 o
   4  10   5     1120.20     1074.36     68.44 o
   6  10   5       92.13      114.08     30.53 o
   8  10   5       33.45       27.71     47.47 o
  -5  11   5     1504.80     1533.45    123.67 o
  -3  11   5     1456.79     1638.82     83.66 o
  -1  11   5      516.44      542.85     35.62 o
   1  11   5     1320.73     1410.05     58.48 o
   3  11   5      269.28      314.36     29.98 o
   5  11   5       54.78       92.17     23.88 o
   7  11   5       12.30      -15.76     26.97 o
 -12  12   5       62.85       82.29     28.47 o
  -6  12   5      773.79      840.09     74.06 o
  -4  12   5      965.55      917.55     51.23 o
  -2  12   5     1008.95      933.80     55.61 o
   0  12   5      825.70      832.11     47.60 o
   2  12   5      629.48      649.91     34.68 o
   4  12   5       50.57       94.23     21.42 o
   6  12   5        1.60      -23.05     23.05 o
   8  12   5       31.00       28.90     32.12 o
  -7  13   5      509.78      484.79     44.89 o
  -5  13   5      569.22      646.55     58.41 o
  -3  13   5     6651.80     6624.64    342.26 o
  -1  13   5      702.31      763.04     47.65 o
   1  13   5     1866.52     1817.64     78.48 o
   3  13   5      778.71      755.26     51.95 o
   5  13   5       24.47        9.63     22.35 o
   7  13   5      109.80      131.33     29.04 o
 -12  14   5       30.23       11.38     27.53 o
  -6  14   5      994.95      888.05     83.62 o
  -4  14   5      398.15      417.89     28.58 o
  -2  14   5     2112.21     2123.06    115.88 o
   0  14   5      973.00      931.36     45.69 o
   2  14   5      385.78      393.48     24.89 o
   4  14   5      391.74      348.63     31.52 o
   6  14   5       36.31       47.34     25.43 o
   8  14   5       39.84       65.76     43.71 o
 -11  15   5      266.56      320.17     37.14 o
  -7  15   5     3744.72     3588.06    258.13 o
  -5  15   5     6223.60     6241.95    469.86 o
  -3  15   5      146.65      150.69     17.27 o
  -1  15   5     4362.14     4211.60    233.67 o
   1  15   5     4419.49     4302.14    182.84 o
   3  15   5      230.57      274.42     18.30 o
   5  15   5      490.45      514.25     39.73 o
   7  15   5       49.76       39.39     38.60 o
 -12  16   5       86.73      117.11     31.01 o
 -10  16   5      213.38      245.63     34.35 o
  -6  16   5      101.66      137.44     23.94 o
  -4  16   5     5241.87     5255.41    273.41 o
  -2  16   5     2937.08     3074.60    173.35 o
   0  16   5     1172.20     1149.18     41.39 o
   2  16   5     1761.23     1701.12     84.77 o
   4  16   5      332.08      343.03     31.44 o
   6  16   5      104.71       96.90     36.84 o
   8  16   5      153.54      166.02     47.53 o
 -11  17   5       21.94      -12.18     24.96 o
  -7  17   5      290.45      280.48     33.10 o
  -5  17   5     1214.23     1223.68    114.96 o
  -3  17   5      596.13      553.79     39.04 o
  -1  17   5      570.94      583.95     35.38 o
   1  17   5      342.63      380.13     22.88 o
   3  17   5      165.40      181.11     16.14 o
   5  17   5       40.45       32.83     31.57 o
   7  17   5       11.83       16.34     35.08 o
 -12  18   5       18.74       25.39     28.70 o
 -10  18   5      418.31      381.39     41.87 o
  -8  18   5      129.70      162.11     26.27 o
  -6  18   5     1648.62     1684.22    133.85 o
  -4  18   5     1776.51     1785.21    100.97 o
  -2  18   5     1437.03     1390.21     71.79 o
   0  18   5     2421.96     2513.33     92.45 o
   2  18   5       35.55       29.87     11.92 o
   4  18   5      356.09      342.69     32.46 o
   6  18   5       80.58      110.81     37.64 o
   8  18   5        8.43       53.11     43.71 o
 -11  19   5       46.32       54.14     26.61 o
  -9  19   5      463.28      434.09     40.51 o
  -7  19   5      212.64      245.34     27.99 o
  -5  19   5     1530.84     1623.57    133.93 o
  -3  19   5     1206.79     1241.61     69.45 o
  -1  19   5     1053.65     1062.53     45.75 o
   1  19   5      287.20      294.97     18.53 o
   3  19   5      619.05      563.07     30.07 o
   5  19   5      105.79       60.69     34.12 o
   7  19   5        8.03      -10.03     35.44 o
 -12  20   5      158.54      168.57     35.60 o
 -10  20   5      161.25      178.47     32.06 o
  -8  20   5      365.51      380.66     29.10 o
  -6  20   5      911.49      932.45     87.42 o
  -4  20   5     1572.23     1517.60     82.88 o
  -2  20   5     1550.28     1476.50     64.56 o
   0  20   5     2205.13     2133.26     80.38 o
   2  20   5       91.87      101.21     13.00 o
   4  20   5      289.23      339.69     43.42 o
   6  20   5      215.54      243.50     44.03 o
 -11  21   5       21.61        8.17     26.31 o
  -9  21   5     1329.17     1414.18    105.34 o
  -7  21   5     1447.34     1437.87     77.66 o
  -5  21   5     1307.13     1366.94     73.81 o
  -3  21   5     4136.48     4039.87    167.11 o
  -1  21   5      170.47      168.98     11.53 o
   1  21   5     1216.91     1105.67     48.37 o
   3  21   5      800.61      809.25     49.83 o
   5  21   5       18.26       47.48     30.38 o
   7  21   5       42.77       27.99     36.79 o
 -12  22   5       51.48       24.85     31.08 o
 -10  22   5      376.89      429.34     44.10 o
  -8  22   5      193.86      181.38     30.24 o
  -6  22   5      686.16      725.56     41.57 o
  -4  22   5     1398.89     1408.21     65.14 o
  -2  22   5     1992.30     1991.29     89.66 o
   0  22   5      516.07      535.93     25.73 o
   2  22   5      194.19      200.72     19.22 o
   4  22   5      779.67      692.68     70.54 o
   6  22   5        8.13       22.91     34.85 o
 -11  23   5      215.63      209.93     35.37 o
  -9  23   5        5.59       -6.87     24.17 o
  -7  23   5      608.49      717.62     60.30 o
  -5  23   5     3140.75     3169.16    129.51 o
  -3  23   5        0.81        6.81     10.30 o
  -1  23   5     1444.22     1416.19     52.67 o
   1  23   5      969.91     1035.34     57.95 o
   3  23   5       65.01       76.40     29.14 o
   5  23   5      291.24      349.36     45.96 o
   7  23   5       64.46       61.13     41.04 o
 -12  24   5       14.98      -15.13     31.55 o
 -10  24   5      113.78      155.76     33.43 o
  -8  24   5      667.22      649.22     59.76 o
  -6  24   5      105.71      120.36     23.53 o
  -4  24   5     2919.35     3053.17    137.32 o
  -2  24   5     1306.94     1362.91     64.81 o
   0  24   5      401.06      380.10     28.08 o
   2  24   5      730.77      845.75     52.97 o
   4  24   5       44.90       61.25     31.02 o
   6  24   5       49.92       69.89     37.50 o
 -11  25   5       27.23        4.42     31.03 o
  -9  25   5       69.21       67.05     26.69 o
  -7  25   5      110.84      113.98     25.55 o
  -5  25   5       77.58       77.29     16.48 o
  -3  25   5      335.76      354.64     22.60 o
  -1  25   5      167.53      158.95     13.00 o
   1  25   5       25.33       25.15     13.94 o
   3  25   5        6.38        4.87     29.10 o
   5  25   5      133.85      144.53     36.23 o
   7  25   5       18.32       79.45     41.55 o
 -12  26   5       12.21       27.42     33.56 o
 -10  26   5      360.61      523.12     53.63 o
  -8  26   5      598.48      607.89     56.98 o
  -6  26   5       27.69       71.70     23.80 o
  -4  26   5     3030.90     3097.20    161.06 o
  -2  26   5     1093.89     1058.58     63.39 o
   0  26   5       91.26       96.39     11.99 o
   2  26   5      844.77      882.84     73.85 o
   4  26   5       60.04       65.09     31.30 o
   6  26   5        7.15      -29.81     32.36 o
 -11  27   5      312.70      289.44     40.08 o
  -9  27   5      179.38      169.82     33.01 o
  -7  27   5      880.88      967.42     74.94 o
  -5  27   5     1193.90     1140.03     69.32 o
  -3  27   5      150.09      127.02     22.68 o
  -1  27   5     2930.72     2887.78    120.64 o
   1  27   5      499.83      588.25     37.49 o
   3  27   5      258.61      280.08     24.09 o
   5  27   5      179.81      255.09     41.71 o
 -12  28   5       71.26       57.09     36.27 o
 -10  28   5       14.47       -8.89     30.80 o
  -8  28   5      462.47      478.04     47.77 o
  -6  28   5      286.88      294.14     35.77 o
  -4  28   5      890.91      935.23     91.78 o
  -2  28   5       23.60       14.81     15.71 o
   0  28   5      409.68      449.23     31.47 o
   2  28   5      284.81      284.75     25.06 o
   4  28   5       95.68       32.27     32.21 o
   6  28   5       28.04       57.97     37.46 o
 -11  29   5       29.31       42.69     34.22 o
  -9  29   5      677.53      690.63     60.58 o
  -7  29   5      373.21      362.89     40.74 o
  -5  29   5      246.48      227.97     27.63 o
  -3  29   5     2614.11     2461.36    186.58 o
  -1  29   5      406.10      454.84     31.19 o
   1  29   5      424.22      449.44     33.19 o
   3  29   5      657.93      731.92     60.98 o
   5  29   5       14.52       -9.80     32.47 o
 -12  30   5       50.01       70.21     36.93 o
 -10  30   5       52.07       40.99     31.57 o
  -8  30   5      258.83      300.89     37.57 o
  -6  30   5      663.43      663.19     58.75 o
  -4  30   5       24.06        0.39     21.39 o
  -2  30   5      438.72      480.40     31.70 o
   0  30   5       79.39      119.78     23.01 o
   2  30   5       22.46       10.69     16.16 o
   4  30   5      117.26      132.30     35.46 o
   6  30   5        5.04       -0.02     37.14 o
 -11  31   5       10.80       16.44     32.50 o
  -9  31   5       39.25       56.12     31.73 o
  -7  31   5       30.04       20.45     25.64 o
  -5  31   5       29.17        5.75     24.71 o
  -3  31   5        5.45        5.82     12.93 o
  -1  31   5       99.01       99.25     15.78 o
   1  31   5       80.93       80.97     20.56 o
   3  31   5       73.75       82.26     18.45 o
   5  31   5       15.39       20.78     35.62 o
 -10  32   5       54.20      110.14     36.17 o
  -8  32   5       21.77      -15.05     28.81 o
  -6  32   5      814.65      799.40     71.59 o
  -4  32   5       63.42       96.95     27.80 o
  -2  32   5      419.37      397.12     26.30 o
   0  32   5      434.96      397.17     38.59 o
   2  32   5        4.77       35.05     22.79 o
   4  32   5      126.85      125.00     36.89 o
   6  32   5        6.32       27.10     38.43 o
 -11  33   5       25.47       20.60     36.04 o
  -9  33   5      269.23      223.31     39.07 o
  -7  33   5      352.61      294.12     39.33 o
  -5  33   5       31.04       51.50     25.89 o
  -3  33   5     1565.39     1604.48     82.30 o
  -1  33   5       41.49       25.10     15.35 o
   1  33   5      419.25      384.22     37.13 o
   3  33   5      112.88      162.66     26.33 o
   5  33   5       15.62        0.47     35.68 o
 -10  34   5       91.14       83.17     33.89 o
  -8  34   5      179.74      227.19     38.65 o
  -6  34   5       74.85       46.61     28.72 o
  -4  34   5      282.79      287.32     38.28 o
  -2  34   5      732.58      758.69     40.18 o
   0  34   5       50.78       51.41     22.70 o
   2  34   5      326.49      359.76     37.07 o
  -9  35   5       37.23       15.87     32.91 o
  -7  35   5      399.25      360.92     42.38 o
  -5  35   5      836.37      786.37     69.58 o
  -3  35   5       59.98       80.79     17.04 o
  -1  35   5      765.57      722.94     42.18 o
   1  35   5      131.68      150.18     26.97 o
   3  35   5       30.11       73.64     24.01 o
 -10  36   5        9.22        8.49     35.84 o
  -8  36   5      139.54      125.10     34.03 o
  -6  36   5        8.33       -9.08     26.10 o
  -4  36   5      153.25      180.10     32.25 o
  -2  36   5      167.24      150.08     19.26 o
   0  36   5      104.66       91.28     24.65 o
   2  36   5      163.27      208.65     30.49 o
  -9  37   5        8.85      -28.43     33.53 o
  -7  37   5       17.45       49.44     29.81 o
  -5  37   5       43.58       46.24     29.39 o
  -3  37   5       36.59       24.63     16.56 o
  -1  37   5       33.46       45.44     16.93 o
   1  37   5        8.08       26.26     22.36 o
   3  37   5       23.76        8.75     23.21 o
  -8  38   5      143.31      174.30     36.50 o
  -6  38   5       48.66       38.22     28.73 o
  -4  38   5      232.60      201.54     37.18 o
  -2  38   5      194.99      215.28     23.03 o
   0  38   5       27.79       -5.64     22.63 o
   2  38   5      332.16      333.91     37.41 o
  -9  39   5        0.03      -12.48     33.14 o
  -7  39   5       89.80       64.15     31.64 o
  -5  39   5      125.04       49.51     32.78 o
  -3  39   5      132.87      129.35     19.54 o
  -1  39   5      162.97      157.50     27.41 o
   1  39   5       10.07        5.64     23.50 o
   3  39   5       37.21       31.00     24.36 o
  -8  40   5       29.43       36.67     35.85 o
  -6  40   5      350.54      409.93     50.44 o
  -4  40   5      228.38      182.73     37.43 o
  -2  40   5      324.29      349.11     36.78 o
   0  40   5      248.64      248.65     31.57 o
   2  40   5       48.33       98.51     27.36 o
  -7  41   5       71.30       60.15     35.67 o
  -5  41   5       64.56      104.10     34.43 o
  -3  41   5      203.57      203.23     21.88 o
  -1  41   5       42.15       31.39     25.69 o
   1  41   5      137.73      191.17     29.69 o
   3  41   5       73.35       56.61     25.36 o
  -8  42   5       24.79       15.19     34.94 o
  -6  42   5        0.95       -1.99     31.08 o
  -4  42   5       51.63       79.18     33.80 o
  -2  42   5      185.32      208.61     34.91 o
   0  42   5       31.57       14.51     24.68 o
   2  42   5       59.64       76.94     27.14 o
  -7  43   5       38.05       51.11     35.10 o
  -5  43   5      109.01      111.70     34.58 o
  -3  43   5      111.20      113.14     21.60 o
  -1  43   5       47.74       42.84     26.04 o
   1  43   5      157.91      155.27     30.50 o
  -6  44   5       63.79       38.26     34.28 o
  -4  44   5       43.34      -28.46     30.95 o
  -2  44   5       97.28       84.09     21.71 o
   0  44   5       93.24       89.23     27.59 o
   2  44   5       10.82        6.29     26.80 o
  -5  45   5       96.57       93.42     34.90 o
  -3  45   5        5.15      -11.10     20.76 o
  -1  45   5      108.82      113.61     27.94 o
   1  45   5      103.87       90.36     28.51 o
  -4  46   5      228.81      250.19     44.13 o
  -2  46   5      108.36      155.05     39.14 o
   0  46   5       21.10       27.68     27.27 o
  -5  47   5       84.12       78.51     38.50 o
  -3  47   5       14.10       -3.75     28.19 o
  -1  47   5      118.57      130.51     30.14 o
  -4  48   5        8.32       -7.91     37.34 o
  -2  48   5       22.40       68.38     28.57 o
  -3  49   5      112.17       93.99     24.13 o
  -6   0   6      449.21      446.74     46.24 o
   0   0   6       60.19       56.25     24.05 o
   2   0   6     1616.92     1596.60    145.80 o
   4   0   6      183.76      215.80     42.06 o
   6   0   6      133.84       80.26     42.75 o
  -1   1   6     2136.97     2192.94    114.60 o
   1   1   6     1036.55     1063.23     40.37 o
   3   1   6      304.61      291.40     41.24 o
   5   1   6       57.64       80.03     26.07 o
   7   1   6       21.84       12.28     30.67 o
  -6   2   6     4178.88     4249.01    331.88 o
  -2   2   6      681.89      695.34     62.43 o
   0   2   6     3038.29     3045.17    175.52 o
   2   2   6      199.51      217.67     23.41 o
   4   2   6      212.91      210.51     28.31 o
   6   2   6       42.55       25.41     60.41 o
  -7   3   6     4176.06     3999.62    346.14 o
  -5   3   6     2087.91     2236.15    167.47 o
  -3   3   6     1773.90     1709.01    144.64 o
  -1   3   6     2370.23     2247.76    184.49 o
   1   3   6     3196.21     3227.41    117.08 o
   3   3   6      202.45      203.71     26.06 o
   5   3   6      170.14      185.26     35.14 o
   7   3   6       15.79      -16.65     38.83 o
  -6   4   6     2802.74     2850.35    161.38 o
  -4   4   6     1317.08     1356.68     79.28 o
  -2   4   6      215.91      214.67     30.99 o
   0   4   6     1599.71     1620.54     89.83 o
   2   4   6      958.50      940.23     60.54 o
   4   4   6      104.22       91.45     25.80 o
   6   4   6       18.80       16.11     33.70 o
  -7   5   6      714.01      724.85     59.93 o
  -5   5   6      625.72      692.48     47.53 o
  -3   5   6     6337.66     6365.98    331.78 o
  -1   5   6     1365.34     1330.70     77.10 o
   1   5   6      868.23      798.21     38.13 o
   3   5   6      373.06      414.34     34.66 o
   5   5   6       80.60      110.44     27.36 o
   7   5   6       28.85       24.04     30.79 o
  -6   6   6     8496.50     8648.90    472.00 o
  -4   6   6     4241.09     4207.90    217.77 o
  -2   6   6     2156.87     2181.54    133.09 o
   0   6   6     5444.43     5516.92    283.12 o
   2   6   6      292.49      295.94     19.52 o
   4   6   6      378.06      381.45     51.53 o
   6   6   6       61.88       95.72     34.04 o
  -7   7   6     2069.04     1983.24    152.87 o
  -5   7   6     2028.75     1939.19    111.51 o
  -3   7   6     3112.62     3170.78    173.10 o
  -1   7   6     1581.33     1637.46     87.49 o
   1   7   6      712.35      730.45     34.82 o
   3   7   6      139.30      175.47     23.45 o
   5   7   6      203.63      202.10     29.87 o
   7   7   6       37.32       95.19     30.58 o
  -6   8   6     1676.75     1694.73     93.16 o
  -4   8   6     3880.91     3901.17    217.66 o
  -2   8   6     2682.78     2661.85    148.19 o
   0   8   6      379.69      347.85     27.68 o
   2   8   6     1164.31     1236.95     54.53 o
   4   8   6       83.89       99.09     31.84 o
   6   8   6        2.89       22.53     26.51 o
  -7   9   6      389.99      447.00     42.78 o
  -5   9   6      749.57      796.81     52.42 o
  -3   9   6      739.14      750.15     65.51 o
  -1   9   6      552.93      568.60     39.93 o
   1   9   6      118.45      117.34     22.28 o
   3   9   6       47.48       47.95     22.13 o
   5   9   6       60.40       65.56     26.19 o
   7   9   6        2.28       -0.42     29.18 o
  -8  10   6      484.73      517.92     47.40 o
  -6  10   6       21.35       25.17     14.75 o
  -4  10   6     1150.13     1154.01     73.41 o
  -2  10   6     1098.92     1105.83     62.81 o
   0  10   6      226.72      237.58     16.08 o
   2  10   6      219.83      262.40     18.02 o
   4  10   6      284.91      259.69     31.24 o
   6  10   6       19.49        1.96     26.31 o
  -7  11   6      886.03      933.16     90.92 o
  -5  11   6     6074.80     6022.00    331.93 o
  -3  11   6      584.56      594.83     38.00 o
  -1  11   6     4581.44     4329.82    251.22 o
   1  11   6      547.53      565.39     30.82 o
   3  11   6      115.99      122.71     25.96 o
   5  11   6      186.53      145.22     28.68 o
   7  11   6        1.95       -2.88     29.40 o
  -8  12   6     2246.35     2159.68    199.85 o
  -6  12   6     1332.66     1255.13     75.76 o
  -4  12   6     2203.21     2313.09    118.09 o
  -2  12   6     4653.00     4470.71    249.95 o
   0  12   6      524.28      503.67     29.28 o
   2  12   6     2160.99     2077.89     90.14 o
   4  12   6       96.92      162.08     26.81 o
   6  12   6      233.49      233.65     33.41 o
  -7  13   6     1499.28     1486.27    116.89 o
  -5  13   6      520.51      527.57     39.45 o
  -3  13   6     1959.19     1921.35    107.75 o
  -1  13   6      865.48      923.27     50.81 o
   1  13   6      123.99      118.58     13.70 o
   3  13   6      400.82      481.65     41.36 o
   5  13   6       70.26      111.57     26.86 o
   7  13   6        3.11       37.72     41.34 o
  -8  14   6      141.72       67.88     26.89 o
  -6  14   6     3789.83     3846.94    202.39 o
  -4  14   6     3745.14     3706.96    219.44 o
  -2  14   6      926.03      874.08     50.02 o
   0  14   6     2747.35     2781.62    129.72 o
   2  14   6      160.28      166.57     16.71 o
   4  14   6      230.25      206.62     28.18 o
   6  14   6       95.73      110.38     29.76 o
 -13  15   6       49.26       25.57     31.13 o
  -9  15   6      109.05       92.34     29.67 o
  -7  15   6      341.49      385.20     37.66 o
  -5  15   6     1086.02     1106.19     66.52 o
  -3  15   6      544.74      615.19     44.36 o
  -1  15   6      890.01      841.24     52.01 o
   1  15   6        8.34        2.34     11.79 o
   3  15   6      135.41      161.51     25.13 o
   5  15   6       29.27       34.07     42.21 o
   7  15   6        4.05       -4.99     40.64 o
 -12  16   6       49.25       89.82     29.83 o
  -8  16   6       54.33       48.99     25.83 o
  -6  16   6      494.44      499.63     38.78 o
  -4  16   6      467.72      410.06     30.59 o
  -2  16   6      258.33      238.04     22.37 o
   0  16   6       80.35       72.01     13.77 o
   2  16   6       56.72       94.96     20.95 o
   4  16   6       31.50       38.04     24.18 o
   6  16   6        8.04       66.12     38.43 o
 -13  17   6      107.20      165.30     35.71 o
 -11  17   6       24.87       53.63     30.21 o
  -9  17   6      538.34      553.21     55.88 o
  -7  17   6     3618.60     3709.33    282.52 o
  -5  17   6      941.07      923.18     56.15 o
  -3  17   6     3153.77     3117.59    185.24 o
  -1  17   6     1317.03     1329.03     84.56 o
   1  17   6     1154.79     1065.58     49.01 o
   3  17   6      352.18      322.74     32.91 o
   5  17   6       33.77       54.13     32.97 o
   7  17   6       23.75       28.19     37.78 o
 -12  18   6      138.08      140.30     33.22 o
 -10  18   6      407.05      469.41     49.30 o
  -8  18   6      151.08      199.60     32.22 o
  -6  18   6     1275.87     1320.78     82.20 o
  -4  18   6     1603.96     1592.56     96.70 o
  -2  18   6     1220.64     1240.72     68.79 o
   0  18   6     1771.29     1723.97     86.47 o
   2  18   6      100.62      110.42     15.16 o
   4  18   6      114.04       71.78     33.68 o
   6  18   6       52.81       43.41     38.63 o
 -13  19   6       35.83       42.96     31.89 o
 -11  19   6      154.88      201.37     36.37 o
  -9  19   6      364.13      389.64     44.58 o
  -7  19   6      355.48      406.92     40.72 o
  -5  19   6     1156.67     1082.74     61.57 o
  -3  19   6      139.99      134.43     26.80 o
  -1  19   6      562.72      555.44     27.12 o
   1  19   6      996.23     1025.73     46.13 o
   3  19   6       67.43        8.51     28.89 o
   5  19   6       57.68       71.50     36.05 o
 -12  20   6      290.81      315.42     43.07 o
 -10  20   6       18.11      -22.32     25.26 o
  -8  20   6     1390.92     1316.74    119.73 o
  -6  20   6      257.54      264.63     26.78 o
  -4  20   6     1863.25     1881.11    102.12 o
  -2  20   6     3362.00     3537.03    156.64 o
   0  20   6      261.60      240.83     17.77 o
   2  20   6      755.56      817.40     48.86 o
   4  20   6       17.88       20.10     29.80 o
   6  20   6      129.25      120.61     41.06 o
 -13  21   6       39.97       45.98     34.17 o
 -11  21   6      100.45       58.55     32.30 o
  -9  21   6       69.36       88.97     28.37 o
  -7  21   6       29.68       16.29     22.89 o
  -5  21   6     1210.68     1221.43     71.84 o
  -3  21   6      169.95      187.76     20.76 o
  -1  21   6      450.77      476.08     23.73 o
   1  21   6      153.47      139.71     15.62 o
   3  21   6       86.06       71.44     32.63 o
   5  21   6       13.96      -13.18     35.03 o
 -12  22   6      175.55      154.54     37.97 o
 -10  22   6      154.53      111.62     33.13 o
  -8  22   6      429.70      418.09     44.56 o
  -6  22   6      404.65      406.31     32.56 o
  -4  22   6      222.46      228.37     16.56 o
  -2  22   6      424.88      404.81     24.22 o
   0  22   6      159.85      163.61     15.27 o
   2  22   6      330.04      338.94     26.76 o
   4  22   6       76.27       94.50     34.87 o
   6  22   6        3.94      -10.78     38.28 o
 -13  23   6        2.58       -3.85     33.19 o
 -11  23   6       49.07       81.24     31.87 o
  -9  23   6      419.77      515.50     48.71 o
  -7  23   6      312.68      268.24     36.95 o
  -5  23   6     1141.86     1172.82     55.68 o
  -3  23   6      103.67      129.23     14.70 o
  -1  23   6      940.17      881.68     34.15 o
   1  23   6      644.95      613.73     38.81 o
   3  23   6       91.96       99.72     32.38 o
   5  23   6      160.62      139.17     37.55 o
 -12  24   6      125.12      117.74     35.40 o
 -10  24   6       47.77       63.08     29.26 o
  -8  24   6      362.65      399.86     42.64 o
  -6  24   6      993.42     1039.13     57.82 o
  -4  24   6      948.41      991.92     51.38 o
  -2  24   6       43.05       41.68     12.58 o
   0  24   6     1065.95     1016.77     59.97 o
   2  24   6      460.71      427.43     40.09 o
   4  24   6       45.63       28.80     32.57 o
   6  24   6        8.54       12.56     38.00 o
 -11  25   6      187.22      157.10     37.55 o
  -9  25   6      287.23      251.30     34.97 o
  -7  25   6     1103.52     1175.60     85.39 o
  -5  25   6       40.56       58.36     18.27 o
  -3  25   6     2780.57     2798.04    118.45 o
  -1  25   6      650.69      694.42     34.38 o
   1  25   6      310.76      281.67     25.75 o
   3  25   6      174.05      213.90     37.96 o
   5  25   6       34.25      135.55     37.72 o
 -12  26   6       17.73      -10.72     34.05 o
 -10  26   6      151.58      103.71     32.18 o
  -8  26   6       78.29       48.73     26.23 o
  -6  26   6     1699.68     1850.48    103.05 o
  -2  26   6      686.39      675.66     37.12 o
   0  26   6     1416.45     1453.97     78.20 o
   2  26   6       51.01       76.00     20.25 o
   4  26   6       42.97       40.20     33.50 o
 -11  27   6      212.33      165.97     36.91 o
  -9  27   6       62.73       62.90     28.31 o
  -7  27   6      104.27      123.39     27.73 o
  -5  27   6      389.65      404.50     30.01 o
  -3  27   6      436.12      460.09     44.17 o
  -1  27   6      651.56      599.04     54.78 o
   1  27   6       49.29       54.24     29.43 o
   3  27   6        6.18       -8.90     30.63 o
   5  27   6       44.76       60.36     37.61 o
 -12  28   6       18.46       67.14     34.39 o
 -10  28   6      208.38      168.59     35.94 o
  -8  28   6      121.16       99.03     29.15 o
  -6  28   6      421.27      457.73     35.00 o
  -4  28   6      912.95      998.61     77.16 o
  -2  28   6      160.69      164.69     13.95 o
   0  28   6      514.16      471.77     33.20 o
   2  28   6      139.79      156.28     20.81 o
   4  28   6       37.40       38.72     31.23 o
 -11  29   6       33.61       -1.42     32.03 o
  -9  29   6      147.91      128.29     34.66 o
  -7  29   6      662.10      623.62     42.05 o
  -5  29   6       43.86       24.85     25.87 o
  -3  29   6      729.04      727.95     64.59 o
  -1  29   6        4.84       16.45     15.59 o
   1  29   6      537.40      503.34     53.64 o
   3  29   6      105.28       98.87     33.78 o
   5  29   6        6.76       29.44     36.50 o
 -10  30   6       95.58      126.56     35.16 o
  -8  30   6      236.38      277.41     36.68 o
  -6  30   6       23.97        8.68     25.03 o
  -4  30   6      504.37      479.76     45.55 o
  -2  30   6      741.96      691.94     41.04 o
   0  30   6      144.54      145.18     19.22 o
   2  30   6       93.12      113.34     26.30 o
   4  30   6      196.16      115.51     38.11 o
 -11  31   6      133.40      246.29     42.11 o
  -9  31   6       36.67       16.82     31.54 o
  -7  31   6       63.08       72.02     27.83 o
  -5  31   6     1423.06     1437.19     99.22 o
  -3  31   6       40.02       55.25     15.15 o
  -1  31   6      840.20      849.02     68.78 o
   1  31   6      269.45      269.28     25.13 o
   3  31   6       31.57       38.13     32.52 o
   5  31   6       96.25      102.15     39.87 o
 -10  32   6       93.74      104.70     36.44 o
  -8  32   6      176.98      157.58     33.04 o
  -6  32   6      226.34      242.82     35.87 o
  -4  32   6      432.81      405.72     40.16 o
  -2  32   6      225.85      288.02     25.00 o
   0  32   6       60.21       64.27     23.10 o
   2  32   6      321.54      321.33     35.50 o
   4  32   6        6.66      -21.71     34.57 o
  -9  33   6      138.45      125.31     36.81 o
  -7  33   6      257.66      271.91     37.67 o
  -5  33   6       76.02       33.06     26.83 o
  -3  33   6      176.45      210.75     19.90 o
  -1  33   6      391.36      343.00     36.93 o
   1  33   6       37.90       24.29     22.43 o
 -10  34   6      136.64      156.79     37.53 o
  -8  34   6      113.61      170.08     35.46 o
  -6  34   6      280.50      279.23     37.99 o
  -4  34   6      158.19      206.46     35.44 o
  -2  34   6      146.13      144.31     22.27 o
   0  34   6      278.55      341.00     36.23 o
   2  34   6      190.47      192.97     28.85 o
  -9  35   6      210.68      238.07     39.92 o
  -7  35   6       59.53       58.52     32.31 o
  -5  35   6      180.61      168.27     34.14 o
  -3  35   6       70.33       55.49     17.50 o
  -1  35   6      460.72      395.03     42.99 o
   1  35   6       63.95      109.38     24.79 o
  -8  36   6       24.80        2.73     32.47 o
  -6  36   6      762.26      805.48     71.12 o
  -4  36   6      280.34      295.35     36.72 o
  -2  36   6       92.58       74.94     18.67 o
   0  36   6      541.42      583.95     52.68 o
   2  36   6       44.55       80.88     26.56 o
  -9  37   6       97.18       67.99     35.52 o
  -7  37   6      142.05      195.93     37.59 o
  -5  37   6       63.87      140.62     31.11 o
  -3  37   6      416.63      386.36     29.09 o
  -1  37   6      161.86      166.14     29.30 o
   1  37   6       80.73      116.55     27.23 o
  -8  38   6      149.48      148.75     35.95 o
  -6  38   6      204.11      241.94     39.14 o
  -4  38   6      297.21      299.03     41.24 o
  -2  38   6      250.47      256.18     24.91 o
   0  38   6       87.29      108.66     26.82 o
   2  38   6       87.77      116.06     27.92 o
  -7  39   6       43.00      107.16     35.20 o
  -5  39   6      110.47      136.52     33.04 o
  -3  39   6       63.98       44.21     19.29 o
  -1  39   6       90.28      111.50     28.64 o
   1  39   6      103.35      104.59     28.43 o
  -8  40   6       84.11      117.72     36.50 o
  -6  40   6      108.38      127.83     35.69 o
  -4  40   6       28.17       40.85     32.63 o
  -2  40   6      134.18      194.55     30.82 o
   0  40   6       72.21      109.88     26.15 o
   2  40   6       37.99       38.39     27.15 o
  -7  41   6       55.89       91.68     33.69 o
  -5  41   6       53.23       61.97     32.70 o
  -3  41   6       13.64       34.05     19.78 o
  -1  41   6       44.29       66.79     27.53 o
   1  41   6       80.40       76.01     27.53 o
  -6  42   6       27.84       13.14     34.99 o
  -4  42   6      128.86      101.42     36.25 o
  -2  42   6      121.42      140.64     30.38 o
   0  42   6       17.51       15.54     25.37 o
  -5  43   6      173.50      173.30     38.81 o
  -3  43   6       41.31       66.14     21.74 o
  -1  43   6      186.25      175.58     31.28 o
   1  43   6       20.85       29.25     27.05 o
  -6  44   6       46.88       66.13     37.60 o
  -4  44   6       33.54       38.28     35.92 o
  -2  44   6       13.58       17.46     27.82 o
   0  44   6       78.84      110.62     30.42 o
  -5  45   6       33.04       -7.54     33.61 o
  -3  45   6      109.01       85.97     23.17 o
  -1  45   6       32.90       48.72     27.77 o
  -4  46   6       34.80      -10.15     36.39 o
  -2  46   6       26.59       22.29     28.28 o
  -3  47   6       11.31       55.38     29.71 o
  -7   1   7     1628.98     1659.15     89.48 o
  -5   1   7       82.64       59.13     28.12 o
  -3   1   7     2661.57     2805.29    152.95 o
  -1   1   7      392.48      374.16     30.13 o
   1   1   7      176.05      175.39     12.54 o
   3   1   7      197.29      193.87     28.71 o
   5   1   7       22.27       41.76     28.31 o
  -8   2   7      379.48      360.12     33.68 o
  -6   2   7     2290.61     2240.84    125.14 o
  -4   2   7     2069.90     2123.81    125.45 o
  -2   2   7      382.05      402.21     31.35 o
   0   2   7      946.07      999.38     48.15 o
   2   2   7      390.44      381.47     34.40 o
   4   2   7       88.58       96.23     29.87 o
   6   2   7       44.58       51.65     31.51 o
  -9   3   7      450.64      453.94     51.09 o
  -7   3   7      386.17      386.80     27.95 o
  -5   3   7     1261.33     1249.89     75.02 o
  -3   3   7     1126.31     1161.16     87.15 o
  -1   3   7      675.39      668.46     45.77 o
   1   3   7      138.43      169.35     16.70 o
   3   3   7       89.77      119.04     27.03 o
   5   3   7       52.60       54.65     30.05 o
  -8   4   7     2765.31     2895.05    161.99 o
  -6   4   7     1450.17     1466.57     88.51 o
  -4   4   7     1102.13     1133.56     67.12 o
  -2   4   7     4396.75     4528.37    254.92 o
   0   4   7      112.37       91.71     13.88 o
   2   4   7      347.60      348.42     33.81 o
   4   4   7      183.21      183.36     31.03 o
   6   4   7       38.17       38.59     29.96 o
  -9   5   7      285.94      214.16     36.54 o
  -7   5   7      670.66      712.49     49.19 o
  -5   5   7     1402.97     1438.54     86.20 o
  -3   5   7      233.28      237.05     24.01 o
  -1   5   7      534.23      485.68     40.66 o
   1   5   7      691.98      641.38     33.72 o
   3   5   7        2.76       -4.30     27.62 o
   5   5   7       73.13       82.42     29.86 o
  -8   6   7       58.14       58.64     19.43 o
  -6   6   7      537.57      565.95     34.97 o
  -4   6   7      252.72      249.11     35.34 o
  -2   6   7       66.56       61.82     18.54 o
   0   6   7        1.19       21.90     13.19 o
   2   6   7       16.20       19.32     22.52 o
   4   6   7       37.03       20.09     26.36 o
   6   6   7        7.30      -29.57     29.57 o
  -9   7   7      223.65      219.73     35.52 o
  -7   7   7      519.83      589.77     38.38 o
  -5   7   7     1585.46     1550.32     92.54 o
  -3   7   7      492.55      511.63     39.19 o
  -1   7   7      683.09      725.42     48.01 o
   1   7   7      423.10      363.70     28.54 o
   3   7   7       47.48       33.62     25.07 o
   5   7   7       13.10       19.83     27.25 o
  -8   8   7     1805.13     1755.03     93.66 o
  -6   8   7      522.96      515.60     40.79 o
  -4   8   7      941.31      885.64     58.10 o
  -2   8   7      958.11      990.10     58.42 o
   0   8   7      267.03      256.56     18.95 o
   2   8   7      364.90      308.85     37.77 o
   4   8   7       38.80       33.09     27.31 o
   6   8   7       22.72       35.39     31.22 o
  -9   9   7      497.02      549.06     56.97 o
  -7   9   7     1234.57     1239.45     80.40 o
  -5   9   7      173.46      174.80     22.24 o
  -3   9   7      930.53      954.57     74.93 o
  -1   9   7      251.73      338.02     40.96 o
   1   9   7      165.52      146.24     16.69 o
   3   9   7      274.28      255.01     31.68 o
   5   9   7        2.50        5.22     26.52 o
 -10  10   7      881.45      944.84     87.04 o
  -8  10   7      121.66      118.93     21.34 o
  -6  10   7     1457.32     1442.65     77.69 o
  -4  10   7     2132.91     2059.81    121.47 o
  -2  10   7      358.86      397.50     28.19 o
   0  10   7     2257.98     2272.65     97.36 o
   2  10   7      180.07      184.92     26.22 o
   4  10   7      109.88      122.53     29.44 o
   6  10   7       48.01       34.00     31.28 o
  -9  11   7      174.60      208.08     34.79 o
  -7  11   7      481.46      534.80     40.56 o
  -5  11   7       14.05       11.93     22.22 o
  -3  11   7      623.80      681.52     46.32 o
  -1  11   7       53.52       40.28     36.44 o
   1  11   7      171.44      188.36     17.48 o
   3  11   7       59.43       51.29     24.53 o
   5  11   7        1.78       12.31     28.09 o
 -10  12   7       61.77       52.23     32.29 o
  -8  12   7      317.08      303.89     42.43 o
  -6  12   7      203.58      212.65     24.04 o
  -4  12   7      398.99      396.99     31.58 o
  -2  12   7      608.56      637.23     44.51 o
   0  12   7      232.29      232.67     14.29 o
   2  12   7      166.00      184.58     30.36 o
   4  12   7       23.89       31.91     25.78 o
   6  12   7        0.22      -29.38     29.38 o
 -11  13   7       95.51       69.25     35.18 o
  -9  13   7      531.69      649.44     58.24 o
  -7  13   7      199.38      216.09     24.26 o
  -5  13   7      587.92      626.07     43.40 o
  -3  13   7     1799.79     1786.26    102.32 o
  -1  13   7      218.02      243.83     24.88 o
   1  13   7      142.36      140.62     16.22 o
   3  13   7       97.39      108.27     26.59 o
   5  13   7       12.91        6.99     26.79 o
 -10  14   7      100.47       90.89     33.47 o
  -8  14   7      349.06      368.34     42.62 o
  -6  14   7      783.31      785.24     48.64 o
  -4  14   7      619.96      648.76     41.55 o
  -2  14   7      575.23      525.79     37.09 o
   0  14   7      578.59      549.00     31.16 o
   2  14   7       44.73       62.77     14.64 o
   4  14   7      120.43      137.55     28.92 o
   6  14   7       41.29       27.78     37.91 o
 -13  15   7       30.50       16.31     30.84 o
 -11  15   7      307.05      268.83     43.11 o
  -9  15   7      678.91      699.64     63.55 o
  -7  15   7      909.74      964.27     57.38 o
  -5  15   7     2558.42     2430.73    142.47 o
  -3  15   7      111.83      109.30     20.36 o
  -1  15   7      469.28      456.14     33.60 o
   1  15   7      699.17      692.01     38.23 o
   3  15   7       43.39       38.34     27.83 o
   5  15   7       17.40       28.86     38.30 o
 -12  16   7       67.60       90.87     37.42 o
 -10  16   7       30.24       41.18     32.99 o
  -8  16   7      958.51      994.36     86.50 o
  -6  16   7      617.75      595.65     43.26 o
  -4  16   7      471.79      481.83     46.53 o
  -2  16   7     1322.81     1414.01     81.71 o
   0  16   7      147.52      172.54     17.11 o
   2  16   7      284.03      287.06     21.12 o
   4  16   7      108.57      170.69     51.26 o
 -13  17   7       18.29       17.55     34.39 o
 -11  17   7       57.41       62.85     36.01 o
  -9  17   7      308.84      350.32     38.91 o
  -7  17   7      496.07      509.15     54.74 o
  -5  17   7       43.09       60.69     18.55 o
  -3  17   7      311.57      308.55     27.34 o
  -1  17   7      672.31      667.97     33.88 o
   1  17   7       36.14       56.55     15.18 o
   3  17   7       78.59       58.98     25.51 o
   5  17   7        1.36       30.71     38.64 o
 -12  18   7       19.61       56.88     33.05 o
 -10  18   7      171.56      176.99     36.64 o
  -8  18   7      106.33      126.13     21.80 o
  -6  18   7      712.01      765.17     50.80 o
  -4  18   7     1148.82     1086.86     66.27 o
  -2  18   7      316.03      325.78     27.78 o
   0  18   7      622.37      629.20     34.66 o
   2  18   7       81.42       95.55     15.70 o
   4  18   7       42.04        3.37     33.07 o
 -13  19   7       18.85      -31.59     31.59 o
  -9  19   7      303.64      315.74     38.68 o
  -7  19   7       29.56       30.31     31.50 o
  -5  19   7      318.58      322.30     27.16 o
  -3  19   7      299.24      309.73     26.90 o
  -1  19   7      351.14      338.69     21.20 o
   1  19   7      106.61       92.51     16.14 o
   3  19   7       32.98       37.16     35.25 o
   5  19   7       30.72       24.32     38.75 o
 -12  20   7      238.53      284.70     42.41 o
  -8  20   7      185.02      241.11     25.67 o
  -6  20   7      493.21      523.53     36.59 o
  -4  20   7      637.60      586.13     39.80 o
  -2  20   7      448.09      415.83     33.55 o
   0  20   7      346.93      353.47     23.50 o
   2  20   7       99.72       87.27     18.22 o
   4  20   7        3.00        9.89     35.47 o
 -13  21   7       44.00       76.60     35.38 o
 -11  21   7       51.38       56.16     31.10 o
  -7  21   7     1126.75     1129.81     85.31 o
  -5  21   7       23.01       26.20     19.62 o
  -3  21   7     1841.78     1813.93    102.55 o
  -1  21   7      721.31      726.00     37.36 o
   1  21   7      120.67      105.35     19.02 o
   3  21   7      299.57      315.90     45.01 o
   5  21   7       36.60       85.26     40.62 o
 -12  22   7       31.13       36.37     34.79 o
 -10  22   7      423.82      420.05     48.62 o
  -8  22   7      241.82      242.68     39.51 o
  -6  22   7      599.46      649.86     41.06 o
  -4  22   7      910.54      882.57     60.87 o
  -2  22   7      482.16      492.40     27.14 o
   0  22   7      396.46      380.58     29.42 o
   2  22   7       81.25      103.43     19.43 o
   4  22   7      122.75       92.44     38.98 o
 -11  23   7      127.63      151.98     35.58 o
  -9  23   7      103.10       90.40     30.10 o
  -7  23   7       32.47       69.50     33.20 o
  -5  23   7     1034.97     1066.41     65.37 o
  -3  23   7      189.13      190.60     22.25 o
  -1  23   7      105.23       85.98     18.19 o
   1  23   7      163.73      180.96     21.49 o
   3  23   7       48.11       50.08     32.54 o
   5  23   7       22.88       46.25     36.51 o
 -12  24   7       63.31       38.66     32.11 o
 -10  24   7       41.37       62.45     31.29 o
  -8  24   7      746.16      828.10     49.47 o
  -6  24   7      188.24      208.76     19.02 o
  -4  24   7      294.24      321.33     21.35 o
  -2  24   7      848.92      924.21     43.21 o
   0  24   7       14.61       15.60     24.73 o
   2  24   7       70.40       95.65     19.38 o
   4  24   7       45.06       60.22     37.50 o
 -11  25   7       62.70       46.44     32.32 o
  -9  25   7        2.55       -4.80     30.39 o
  -7  25   7      102.01      112.76     22.88 o
  -5  25   7      136.67      125.08     16.93 o
  -3  25   7       11.62        4.34     21.51 o
  -1  25   7        6.37       16.66     15.98 o
   1  25   7        6.61       -9.17     17.30 o
   3  25   7       41.05       23.34     31.41 o
 -12  26   7        9.17      -11.10     34.88 o
 -10  26   7       63.36      100.68     33.29 o
  -8  26   7      329.08      415.94     34.28 o
  -6  26   7       56.51       45.78     51.16 o
  -4  26   7      458.00      481.09     28.00 o
  -2  26   7      842.87      854.55     51.34 o
   0  26   7       49.18       39.32     17.12 o
   2  26   7      208.80      197.57     24.78 o
   4  26   7        9.89       -8.98     35.82 o
 -11  27   7      129.24      141.84     35.89 o
  -9  27   7      232.22      243.26     37.13 o
  -7  27   7      146.40      156.97     23.97 o
  -5  27   7      480.31      548.88     37.52 o
  -3  27   7      176.43      204.44     22.52 o
  -1  27   7      275.66      307.10     26.47 o
   1  27   7      164.31      173.87     22.43 o
   3  27   7        3.63      -33.16     33.16 o
 -10  28   7      108.83      180.38     35.36 o
  -8  28   7      343.91      332.15     30.45 o
  -6  28   7      525.78      542.67     38.52 o
  -4  28   7      184.61      157.87     30.26 o
  -2  28   7      353.09      388.58     29.13 o
   0  28   7      237.94      205.62     22.62 o
   2  28   7      108.55      138.96     21.73 o
   4  28   7        1.64       14.73     37.51 o
 -11  29   7        9.33       34.56     35.52 o
  -9  29   7      259.21      302.11     40.96 o
  -7  29   7      100.66      101.69     22.93 o
  -5  29   7        6.20       27.97     24.52 o
  -3  29   7      350.44      338.94     24.97 o
  -1  29   7       25.01       44.38     17.95 o
   1  29   7       27.98       60.22     19.12 o
   3  29   7      132.24      147.91     39.49 o
 -10  30   7       71.87       32.84     33.78 o
  -8  30   7       19.60        5.06     28.63 o
  -6  30   7      312.85      282.09     38.73 o
  -4  30   7      149.03      179.50     34.66 o
  -2  30   7      130.31      115.87     25.42 o
   0  30   7      139.76      152.33     20.75 o
   2  30   7       26.52       49.49     31.34 o
  -9  31   7       33.30        8.10     30.57 o
  -7  31   7       18.15       11.36     30.82 o
  -5  31   7       99.84       92.51     27.70 o
  -3  31   7       73.24       90.06     17.82 o
  -1  31   7       48.29       26.57     22.99 o
   1  31   7        9.25       47.87     19.44 o
   3  31   7       16.99       77.99     36.38 o
 -10  32   7       38.56       78.01     34.18 o
  -8  32   7       30.72      -28.74     31.43 o
  -6  32   7      195.51      216.04     35.63 o
  -4  32   7      227.14      217.52     33.50 o
  -2  32   7       21.13       13.48     22.89 o
   0  32   7      237.20      207.69     30.17 o
   2  32   7       35.65       60.93     26.24 o
  -9  33   7       45.08       64.09     31.83 o
  -7  33   7      104.69       94.62     31.16 o
  -5  33   7       13.10        9.59     29.33 o
  -3  33   7      585.78      610.08     59.22 o
  -1  33   7        7.22       27.72     23.38 o
   1  33   7       80.47       86.87     25.83 o
  -8  34   7      224.09      279.58     42.81 o
  -6  34   7      118.18       92.55     33.28 o
  -4  34   7       29.33       11.65     30.74 o
  -2  34   7      184.31      164.93     27.72 o
   0  34   7       81.09      109.22     26.51 o
   2  34   7       22.10       56.84     26.35 o
  -9  35   7      128.29      124.82     35.78 o
  -7  35   7        0.98      -28.69     28.69 o
  -5  35   7      313.60      347.05     42.40 o
  -3  35   7      145.50      150.07     21.17 o
  -1  35   7      202.96      223.45     30.04 o
   1  35   7       89.96       68.81     28.43 o
  -8  36   7      114.64      113.85     35.19 o
  -6  36   7       43.27       67.60     31.70 o
  -4  36   7       44.67       48.31     24.37 o
  -2  36   7       29.87       41.44     25.10 o
   0  36   7        4.49       19.57     25.39 o
   2  36   7       27.72       23.06     26.69 o
  -7  37   7       21.76       10.55     34.01 o
  -5  37   7       17.66       16.15     31.68 o
  -3  37   7       35.01       34.38     18.42 o
  -1  37   7       45.43       67.82     26.23 o
   1  37   7        6.43       21.28     25.81 o
  -8  38   7       77.87       97.88     37.27 o
  -6  38   7       14.68        3.41     31.13 o
  -4  38   7       61.64       36.17     20.08 o
  -2  38   7       53.54       -0.83     24.90 o
   0  38   7        2.66       26.81     26.28 o
  -7  39   7       41.61       98.55     37.09 o
  -5  39   7       72.80       84.60     31.85 o
  -3  39   7       11.82       21.08     25.83 o
  -1  39   7       80.99       82.76     28.22 o
   1  39   7       15.19       20.97     28.30 o
  -6  40   7       69.39       78.56     33.15 o
  -4  40   7      172.79      191.97     27.73 o
  -2  40   7       27.52       50.91     27.64 o
   0  40   7       73.98       79.11     27.10 o
  -5  41   7        0.46      -16.29     31.41 o
  -3  41   7       72.56       73.30     27.50 o
  -1  41   7       58.41       50.21     27.56 o
  -6  42   7       57.70       34.74     35.41 o
  -4  42   7       51.81       74.11     22.00 o
  -2  42   7       87.69       84.69     29.03 o
  -5  43   7       43.73       15.63     34.29 o
  -3  43   7       43.88       40.88     28.07 o
  -4  44   7       30.94       73.72     29.95 o
 -10   0   8        6.51       33.10     36.02 o
  -8   0   8     2524.17     2561.91    193.99 o
  -6   0   8     1799.82     1759.61    141.99 o
  -4   0   8      432.52      467.25     49.45 o
  -2   0   8     1383.53     1479.29    126.33 o
   0   0   8       82.37       82.02     17.47 o
   2   0   8      193.76      206.00     41.99 o
   4   0   8       57.59      129.78     47.25 o
 -11   1   8      180.58      209.32     45.17 o
  -9   1   8      252.50      254.39     29.34 o
  -7   1   8       49.66       76.20     21.65 o
  -5   1   8      993.92      979.07     64.33 o
  -3   1   8       64.07       35.66     31.01 o
  -1   1   8      181.43      238.63     29.26 o
   1   1   8      307.95      335.86     40.38 o
   3   1   8       53.73       32.57     27.66 o
   5   1   8        2.72        0.39     47.49 o
 -10   2   8      296.59      283.04     32.88 o
  -8   2   8       19.54       53.00     22.27 o
  -6   2   8      564.65      629.91     43.50 o
  -4   2   8      761.12      706.73     49.33 o
  -2   2   8       18.24       17.88     19.87 o
   0   2   8      589.85      581.80     27.22 o
   2   2   8       70.00       66.74     27.57 o
   4   2   8        3.76       40.60     30.00 o
 -11   3   8      116.60      146.32     42.60 o
  -9   3   8      463.84      464.58     51.66 o
  -7   3   8      406.87      441.59     33.94 o
  -5   3   8      888.38      990.96     59.29 o
  -3   3   8      383.36      389.41     34.49 o
  -1   3   8      996.48     1092.16     69.87 o
   1   3   8      272.59      263.67     32.21 o
   3   3   8        5.36       -3.20     28.09 o
   5   3   8       15.89        8.11     37.94 o
 -10   4   8      111.24      122.04     26.78 o
  -8   4   8      106.74       87.71     23.15 o
  -6   4   8      301.04      296.74     28.91 o
  -4   4   8       75.32       72.68     20.66 o
  -2   4   8      453.89      498.91     36.37 o
   0   4   8        1.84      -11.05     11.05 o
   2   4   8       19.09       23.01     25.27 o
   4   4   8       10.11       40.45     49.30 o
 -11   5   8      244.71      260.43     46.42 o
  -9   5   8      391.16      471.45     40.11 o
  -7   5   8     1573.04     1573.28     95.47 o
  -5   5   8      576.62      522.86     38.45 o
  -3   5   8     1108.33     1084.30     69.53 o
  -1   5   8      398.47      428.37     36.55 o
   1   5   8       69.85       37.27     25.33 o
   3   5   8      141.93      133.54     33.30 o
   5   5   8       10.35       36.51     31.83 o
 -12   6   8       47.79       53.93     40.21 o
 -10   6   8      749.81      836.35     55.43 o
  -8   6   8     1317.46     1293.75     78.15 o
  -6   6   8      955.49      970.39     63.91 o
  -4   6   8     2597.94     2527.96    148.39 o
  -2   6   8       33.57       28.93     19.65 o
   0   6   8      807.99      813.10     35.34 o
   2   6   8       37.55       47.69     25.51 o
   4   6   8       41.23        9.27     30.49 o
 -11   7   8       41.62       56.79     38.09 o
  -9   7   8       15.64        9.09     31.33 o
  -7   7   8      544.83      569.38     43.07 o
  -5   7   8      363.78      366.57     41.51 o
  -3   7   8       79.47       83.35     38.08 o
  -1   7   8      271.54      239.40     29.74 o
   1   7   8      407.16      420.43     26.46 o
   3   7   8       50.72       38.38     32.10 o
   5   7   8       11.87        7.06     30.03 o
 -12   8   8      151.50      198.59     44.65 o
 -10   8   8        6.71        2.13     23.75 o
  -8   8   8      818.82      857.68     56.28 o
  -6   8   8      908.72      896.27     59.04 o
  -4   8   8      851.16      869.01     74.16 o
  -2   8   8     1213.94     1168.60     71.44 o
   0   8   8      230.21      212.34     18.86 o
   2   8   8      160.71      167.28     29.75 o
   4   8   8       16.67       -4.49     41.53 o
 -13   9   8       69.72       49.81     42.24 o
 -11   9   8       32.04      107.73     39.60 o
  -9   9   8      184.60      177.29     26.17 o
  -7   9   8      531.30      528.31     40.42 o
  -5   9   8      516.01      553.58     57.49 o
  -3   9   8      670.90      671.95     76.34 o
  -1   9   8      212.45      226.54     26.73 o
   1   9   8       22.45       33.01     15.62 o
   3   9   8        2.99        2.00     27.72 o
 -12  10   8       24.24      -22.22     37.96 o
 -10  10   8       12.81       54.80     25.43 o
  -8  10   8      234.73      251.09     28.26 o
  -6  10   8      203.42      189.88     24.22 o
  -4  10   8       48.00       36.87     19.47 o
  -2  10   8      298.23      251.96     27.87 o
   0  10   8       67.55       35.14     15.08 o
   2  10   8        2.98       -6.96     24.36 o
   4  10   8       47.20       61.13     30.82 o
 -13  11   8       21.90       93.19     43.19 o
 -11  11   8      150.57      176.23     41.58 o
  -9  11   8      282.92      328.05     32.05 o
  -7  11   8      237.88      276.56     28.12 o
  -5  11   8     1844.17     1768.08    103.57 o
  -3  11   8      657.84      639.62     45.03 o
  -1  11   8      523.02      534.09     31.17 o
   1  11   8      268.69      281.68     25.82 o
   3  11   8        3.27        6.63     36.48 o
 -12  12   8      293.46      381.51     52.92 o
 -10  12   8      165.25      176.57     27.65 o
  -8  12   8      408.57      464.68     36.88 o
  -6  12   8     1293.54     1269.92     75.15 o
  -4  12   8      310.31      346.05     27.84 o
  -2  12   8     1345.97     1358.03     84.20 o
   0  12   8      120.39      155.10     17.76 o
   2  12   8      224.21      231.07     31.68 o
   4  12   8      102.95      154.17     32.78 o
 -13  13   8       81.71      105.78     43.88 o
 -11  13   8       22.71      -10.26     36.49 o
  -9  13   8      326.13      356.98     33.92 o
  -7  13   8      551.13      575.68     41.73 o
  -5  13   8      134.19      157.45     24.02 o
  -3  13   8      610.38      596.67     44.00 o
  -1  13   8      378.06      361.69     25.42 o
   1  13   8       64.44       58.84     16.25 o
   3  13   8       21.96       41.20     27.65 o
 -12  14   8       13.74        6.99     37.79 o
 -10  14   8      334.19      401.47     36.04 o
  -8  14   8      673.17      649.57     46.06 o
  -6  14   8      447.81      486.47     38.11 o
  -4  14   8     1284.11     1328.22     78.26 o
  -2  14   8       89.11      105.44     22.33 o
   0  14   8      438.44      479.17     27.85 o
   2  14   8       73.61      129.09     28.36 o
   4  14   8       16.83       -4.40     28.95 o
 -13  15   8       14.82       36.72     41.73 o
 -11  15   8       52.49       77.96     37.41 o
  -9  15   8       24.83       42.49     23.18 o
  -7  15   8      472.28      504.38     40.02 o
  -5  15   8       64.61      105.93     20.18 o
  -3  15   8      280.61      283.86     44.94 o
  -1  15   8        7.87       -9.94     15.27 o
   1  15   8       36.44        9.81     15.42 o
   3  15   8       41.70       60.19     28.28 o
 -12  16   8       31.14       95.31     40.53 o
 -10  16   8      108.97      101.49     26.05 o
  -8  16   8       98.52      103.81     23.68 o
  -6  16   8      289.77      295.38     29.07 o
  -4  16   8      256.62      203.20     25.42 o
  -2  16   8       43.50       56.93     21.86 o
   0  16   8       85.89       87.32     21.74 o
   2  16   8       33.82       14.18     24.90 o
   4  16   8        6.34       -0.47     39.00 o
 -11  17   8      106.83      119.19     37.92 o
  -9  17   8       39.29       77.20     23.77 o
  -7  17   8      998.91     1104.17     70.53 o
  -5  17   8      102.00      142.76     21.88 o
  -3  17   8      427.99      405.36     37.37 o
  -1  17   8      443.80      443.85     27.38 o
   1  17   8       59.56       52.56     19.27 o
   3  17   8       28.48       41.50     36.33 o
 -10  18   8      191.66      233.37     28.32 o
  -8  18   8      125.36      144.09     24.42 o
  -6  18   8      232.14      249.65     27.34 o
  -4  18   8      410.27      442.75     32.65 o
  -2  18   8       64.15       45.61     21.95 o
   0  18   8      259.46      257.54     21.93 o
   2  18   8       19.05       20.81     35.96 o
   4  18   8       34.24       41.37     39.95 o
  -9  19   8      395.81      432.44     36.30 o
  -7  19   8        4.66       41.82     25.22 o
  -5  19   8      937.57      997.06     62.03 o
  -3  19   8      392.06      404.48     35.25 o
  -1  19   8       97.81       94.37     17.01 o
   1  19   8      212.86      231.52     21.16 o
   3  19   8        0.31      -24.57     37.14 o
 -12  20   8      121.39      180.54     38.84 o
 -10  20   8        6.36        7.67     37.90 o
  -8  20   8      535.84      617.70     78.92 o
  -6  20   8      594.13      603.95     41.87 o
  -4  20   8       53.01       53.49     20.85 o
  -2  20   8      647.26      676.94     49.04 o
   0  20   8       51.83       61.70     17.91 o
   2  20   8       62.12       14.56     35.58 o
  -9  21   8        3.03       -3.84     35.49 o
  -7  21   8       27.92       31.34     21.16 o
  -5  21   8      249.82      287.80     29.60 o
  -3  21   8       19.58        2.85     20.76 o
  -1  21   8       63.64       62.29     27.03 o
   1  21   8       77.97       97.60     20.20 o
   3  21   8       31.91      -11.32     37.33 o
 -12  22   8      138.88      138.41     38.63 o
 -10  22   8       39.51       18.21     38.58 o
  -8  22   8       35.13       30.83     21.36 o
  -6  22   8      112.30      117.88     22.74 o
  -4  22   8      115.19      125.14     21.97 o
  -2  22   8      105.63      111.76     16.91 o
   0  22   8       49.86       75.73     19.24 o
   2  22   8       46.23       79.06     37.94 o
 -11  23   8       21.42      -33.92     33.92 o
  -9  23   8      289.93      330.49     49.70 o
  -7  23   8       42.04       26.53     35.05 o
  -5  23   8      691.17      773.21     50.86 o
  -3  23   8      105.13      126.39     17.44 o
  -1  23   8      342.19      291.70     25.48 o
   1  23   8      198.84      227.70     33.06 o
   3  23   8       14.43        8.91     37.32 o
 -10  24   8      140.87      162.39     28.63 o
  -8  24   8       76.48       39.85     35.75 o
  -6  24   8      133.72      142.70     23.90 o
  -4  24   8      355.56      342.72     26.22 o
  -2  24   8      348.63      318.77     27.31 o
   0  24   8       37.16       25.86     19.06 o
   2  24   8       74.33       43.87     37.33 o
 -11  25   8       86.66       84.56     36.86 o
  -9  25   8        9.43       -9.18     23.26 o
  -7  25   8      708.14      834.09     55.14 o
  -5  25   8      404.72      436.32     26.90 o
  -3  25   8      100.85      128.85     21.36 o
  -1  25   8      210.71      238.39     24.11 o
   1  25   8        8.41      -17.09     29.18 o
   3  25   8       79.94       92.69     39.46 o
 -10  26   8      243.01      226.60     52.50 o
  -8  26   8      338.91      308.17     30.64 o
  -6  26   8      314.68      340.55     45.10 o
  -4  26   8      627.99      710.06     73.18 o
  -2  26   8       11.34       21.48     18.48 o
   0  26   8      288.14      300.46     27.08 o
   2  26   8        7.21      -12.84     36.03 o
 -11  27   8        9.17      -17.93     25.32 o
  -9  27   8       24.97       37.20     23.98 o
  -7  27   8       17.79       51.37     23.86 o
  -5  27   8        1.08      -25.03     25.76 o
  -3  27   8       30.20       33.49     17.61 o
  -1  27   8       16.06       29.02     18.95 o
   1  27   8       62.80       85.44     21.19 o
 -10  28   8       93.97      106.00     26.94 o
  -8  28   8       25.37       20.21     24.12 o
  -6  28   8      209.27      213.06     36.10 o
  -4  28   8      420.49      373.10     40.15 o
  -2  28   8      144.22      147.25     26.39 o
   0  28   8      166.28      167.05     22.98 o
   2  28   8       22.00        7.33     35.88 o
 -11  29   8       31.82       12.65     39.57 o
  -9  29   8       25.13       35.35     25.14 o
  -7  29   8      129.81      120.18     33.03 o
  -5  29   8        6.23        1.76     25.82 o
  -3  29   8      295.71      288.58     34.77 o
  -1  29   8       60.98       50.91     19.29 o
   1  29   8       28.71       46.06     20.84 o
 -10  30   8       22.66       43.06     38.53 o
  -8  30   8      272.83      270.27     39.81 o
  -6  30   8      176.78      142.32     31.88 o
  -4  30   8        6.40        7.36     28.36 o
  -2  30   8      282.50      216.54     31.74 o
   0  30   8       44.56       83.76     21.22 o
   2  30   8        6.73       23.78     36.14 o
  -9  31   8       97.71       50.35     35.86 o
  -7  31   8        9.74      -13.88     31.43 o
  -5  31   8      453.72      469.45     47.54 o
  -3  31   8       40.51       -1.03     24.81 o
  -1  31   8       52.31       92.67     25.35 o
   1  31   8       96.31      115.58     26.36 o
  -8  32   8      115.40      121.11     36.69 o
  -6  32   8      186.66      240.27     38.97 o
  -4  32   8      186.61      214.18     22.90 o
  -2  32   8      121.45      120.19     27.43 o
   0  32   8        0.03      -10.22     25.02 o
  -9  33   8       62.89       93.03     38.01 o
  -7  33   8       43.14       56.20     32.50 o
  -5  33   8       38.34       25.29     30.70 o
  -3  33   8      107.12      112.76     27.90 o
  -1  33   8      103.10      111.75     27.66 o
   1  33   8       12.85       11.60     26.82 o
  -8  34   8       85.51      114.28     36.55 o
  -6  34   8       35.24       64.53     31.22 o
  -4  34   8       84.07      107.05     20.93 o
  -2  34   8       89.87       87.86     27.18 o
   0  34   8       70.43       63.53     27.40 o
  -7  35   8        4.10      -27.27     33.72 o
  -5  35   8       55.84       62.57     33.05 o
  -3  35   8        4.75       23.60     25.36 o
  -1  35   8       52.88       69.02     27.18 o
  -6  36   8       46.78       -3.15     33.86 o
  -4  36   8      166.40      140.28     29.05 o
  -2  36   8       12.29       53.51     26.30 o
   0  36   8       42.16       49.29     26.61 o
  -7  37   8      215.88      209.14     41.76 o
  -5  37   8        9.73      -18.65     33.00 o
  -3  37   8      135.25      136.29     29.77 o
  -1  37   8       52.85      121.40     29.25 o
  -6  38   8       10.07       -7.82     34.07 o
  -4  38   8       11.77       13.75     26.55 o
  -2  38   8       13.74       18.86     27.36 o
  -5  39   8       89.48       75.69     35.38 o
  -3  39   8       36.11       64.00     27.68 o
  -4  40   8       10.89       -1.50     27.15 o
 -13   1   9       15.88       16.33     33.03 o
 -11   1   9        9.47       30.82     29.20 o
  -9   1   9      130.87      138.42     27.12 o
  -7   1   9      489.44      511.89     41.07 o
  -5   1   9       68.69       41.46     21.86 o
  -3   1   9      398.62      389.01     83.37 o
  -1   1   9      272.50      303.82     18.87 o
   1   1   9       23.85       27.24     27.68 o
   3   1   9       25.83       35.34     32.44 o
 -12   2   9        3.12        2.85     31.61 o
 -10   2   9      360.09      411.69     56.03 o
  -8   2   9      271.47      278.67     47.16 o
  -6   2   9      157.43      164.69     26.20 o
  -4   2   9     1080.50     1134.46     72.17 o
  -2   2   9        2.62       30.74     24.03 o
   0   2   9       51.17       34.93     16.36 o
   2   2   9       58.36      118.54     50.18 o
 -13   3   9       61.26       42.08     32.06 o
 -11   3   9      112.55      139.93     32.47 o
  -9   3   9      323.66      329.66     34.06 o
  -7   3   9      335.03      360.15     32.09 o
  -5   3   9      195.40      169.27     28.25 o
  -3   3   9      333.22      390.43     39.57 o
  -1   3   9      139.32      135.10     18.59 o
   1   3   9       70.78      115.52     30.70 o
   3   3   9       32.79       42.55     31.32 o
 -12   4   9      160.51      170.68     33.54 o
 -10   4   9      173.56      121.63     30.29 o
  -8   4   9      176.06      226.95     47.19 o
  -6   4   9      795.76      902.26     59.45 o
  -4   4   9       29.78        2.19     22.79 o
  -2   4   9      679.88      732.97     53.07 o
   0   4   9       51.00       40.63     17.88 o
   2   4   9        4.75       10.49     28.34 o
 -13   5   9        0.27       -0.25     29.79 o
 -11   5   9       17.16       60.65     30.26 o
  -9   5   9      114.19      119.27     25.78 o
  -7   5   9       70.50       72.34     22.55 o
  -5   5   9      204.86      209.41     27.67 o
  -3   5   9      139.24      125.96     39.77 o
  -1   5   9       61.25       96.52     22.17 o
   1   5   9       57.91       61.76     28.17 o
   3   5   9       11.64       -8.79     29.75 o
 -12   6   9        8.15       20.53     29.70 o
 -10   6   9       61.38       50.04     27.68 o
  -8   6   9       92.26       61.30     24.33 o
  -6   6   9       30.50       37.71     22.75 o
  -4   6   9       35.13       36.29     24.49 o
  -2   6   9       16.84       -4.09     34.34 o
   0   6   9       47.63       32.18     16.31 o
   2   6   9        4.34      -10.23     27.78 o
 -13   7   9       11.17       64.67     33.15 o
 -11   7   9      101.53      123.99     30.75 o
  -9   7   9      565.79      589.74     42.49 o
  -7   7   9      100.82      104.45     24.93 o
  -5   7   9      451.07      416.24     36.28 o
  -3   7   9      126.58      135.29     23.84 o
  -1   7   9       24.22       36.38     16.74 o
   1   7   9      110.19      114.24     28.25 o
   3   7   9        0.03       16.19     29.82 o
 -12   8   9       25.54       12.20     30.78 o
 -10   8   9        6.79       12.90     25.36 o
  -8   8   9      253.26      258.55     30.04 o
  -6   8   9      202.71      189.91     26.61 o
  -4   8   9       23.93       34.53     22.88 o
  -2   8   9      147.51      144.90     26.19 o
   0   8   9       27.47        6.46     16.59 o
   2   8   9       32.89       22.93     29.48 o
 -13   9   9       20.43       62.87     32.51 o
 -11   9   9      146.88      197.23     32.29 o
  -9   9   9       80.09       86.37     25.97 o
  -7   9   9      590.54      577.51     53.22 o
  -5   9   9      140.27      128.68     24.53 o
  -3   9   9      162.03      163.53     26.58 o
  -1   9   9      314.15      325.67     24.77 o
   1   9   9       35.40       29.20     27.06 o
   3   9   9       39.42       31.51     31.77 o
 -12  10   9       14.84       17.69     30.16 o
 -10  10   9      283.80      270.50     34.04 o
  -8  10   9      220.86      227.56     28.37 o
  -6  10   9      215.45      206.23     26.03 o
  -4  10   9      605.86      634.74     47.30 o
  -2  10   9      161.59      174.83     27.42 o
   0  10   9      148.86      182.75     20.10 o
   2  10   9       84.34       87.49     56.48 o
 -13  11   9       21.39       28.58     31.74 o
 -11  11   9       21.99       32.82     26.87 o
  -9  11   9       37.36       49.44     25.31 o
  -7  11   9      106.97      125.60     25.03 o
  -5  11   9       37.92        9.46     21.47 o
  -3  11   9      294.82      313.91     32.77 o
  -1  11   9       68.52       91.76     19.38 o
   1  11   9        1.05      -24.54     27.20 o
   3  11   9        5.63       -8.11     30.52 o
 -12  12   9       46.45       50.83     31.28 o
 -10  12   9       77.59       54.84     26.66 o
  -8  12   9      163.08      149.20     27.24 o
  -6  12   9      118.43      125.33     47.10 o
  -4  12   9       94.10       69.67     23.55 o
  -2  12   9       19.60       24.76     24.25 o
   0  12   9       57.12       62.18     17.52 o
   2  12   9       28.69       23.15     39.80 o
 -13  13   9       42.47       38.39     31.60 o
 -11  13   9       83.99       47.82     27.67 o
  -9  13   9       79.09      104.77     25.45 o
  -7  13   9      258.57      255.56     28.90 o
  -5  13   9      313.83      304.57     31.82 o
  -3  13   9      239.55      243.51     30.54 o
  -1  13   9       64.87       66.72     26.88 o
   1  13   9       13.66       -5.88     25.77 o
 -12  14   9       62.33       36.56     29.02 o
 -10  14   9       26.89       70.60     27.62 o
  -8  14   9       83.55       70.53     24.00 o
  -6  14   9       97.44       72.59     22.63 o
  -4  14   9       88.40       65.34     23.19 o
  -2  14   9       27.14       28.96     23.24 o
   0  14   9       83.71      107.77     18.39 o
   2  14   9        9.82      -14.67     31.50 o
 -13  15   9       12.29       36.02     31.96 o
 -11  15   9       48.36       56.50     29.58 o
  -9  15   9      364.60      412.04     35.61 o
  -7  15   9        6.82        7.83     22.77 o
  -5  15   9      570.82      545.32     41.96 o
  -3  15   9      271.79      245.79     29.93 o
  -1  15   9       75.37       94.66     18.55 o
   1  15   9      100.20      109.64     29.31 o
 -12  16   9       93.06      102.55     30.79 o
 -10  16   9      151.37      111.47     27.52 o
  -8  16   9      310.38      375.63     74.92 o
  -6  16   9      242.69      203.81     28.30 o
  -4  16   9       23.15       21.98     22.25 o
  -2  16   9      257.58      231.55     25.95 o
   0  16   9       33.68       41.01     25.19 o
   2  16   9       26.69       36.66     42.60 o
 -11  17   9        7.88        3.75     27.47 o
  -9  17   9       85.47       86.13     25.80 o
  -7  17   9      312.71      302.17     30.67 o
  -5  17   9      144.73      119.64     25.10 o
  -3  17   9       33.84       46.59     24.37 o
  -1  17   9      236.36      213.38     20.76 o
   1  17   9       17.49      -11.18     27.72 o
 -12  18   9       15.65       58.81     45.26 o
 -10  18   9       63.17       47.17     27.46 o
  -8  18   9      120.74      144.82     31.24 o
  -6  18   9      198.69      200.55     27.87 o
  -4  18   9      275.80      264.00     30.68 o
  -2  18   9      168.48      157.49     19.46 o
   0  18   9       35.98       51.28     18.06 o
   2  18   9       38.29       44.96     40.62 o
 -11  19   9       13.42      -12.26     42.81 o
  -9  19   9       84.26       86.16     24.75 o
  -7  19   9       40.10       42.59     27.51 o
  -5  19   9       16.25       -6.88     21.97 o
  -3  19   9      106.36      124.60     25.75 o
  -1  19   9       48.17       45.69     17.24 o
   1  19   9       13.22       23.51     34.70 o
 -12  20   9       23.79      -26.63     42.96 o
 -10  20   9      119.83      198.85     45.42 o
  -8  20   9       24.77       -9.27     25.24 o
  -6  20   9       59.91       49.83     23.26 o
  -4  20   9      355.53      382.55     33.13 o
  -2  20   9        0.50       -7.26     16.04 o
   0  20   9       37.50       49.48     20.54 o
   2  20   9       29.81       26.56     39.75 o
 -11  21   9       16.79       32.40     43.87 o
  -9  21   9      127.70      144.65     27.74 o
  -7  21   9      382.84      413.83     35.21 o
  -5  21   9       77.26       67.67     23.70 o
  -3  21   9      423.93      388.36     36.43 o
  -1  21   9      235.45      211.27     24.37 o
   1  21   9        1.55       -7.06     36.74 o
 -12  22   9       36.15      125.30     46.41 o
 -10  22   9      118.85      153.45     42.11 o
  -8  22   9      104.54      106.44     25.37 o
  -6  22   9       24.67        5.10     22.39 o
  -4  22   9      316.63      303.46     31.52 o
  -2  22   9       28.94       36.74     19.30 o
   0  22   9       38.64       53.12     20.94 o
 -11  23   9       47.96       50.79     27.46 o
  -9  23   9      118.37      124.02     42.38 o
  -7  23   9       20.58       28.29     23.68 o
  -5  23   9      319.33      339.74     36.57 o
  -3  23   9      110.12      161.92     19.06 o
  -1  23   9       10.70        2.01     19.86 o
   1  23   9       63.79       60.15     38.81 o
 -10  24   9       23.49       64.81     26.93 o
  -8  24   9       89.54       88.74     39.45 o
  -6  24   9      175.07      190.92     26.42 o
  -4  24   9       26.25       57.28     23.66 o
  -2  24   9      148.30      162.03     32.56 o
   0  24   9        5.06       21.74     20.45 o
 -11  25   9       30.39       21.64     43.76 o
  -9  25   9        4.06        8.09     29.91 o
  -7  25   9       34.20       76.67     25.18 o
  -5  25   9       16.64       11.30     18.43 o
  -3  25   9       22.13       35.58     22.67 o
  -1  25   9        1.23       -0.16     19.88 o
   1  25   9        0.89       -9.36     37.90 o
 -10  26   9        4.00       -2.14     26.40 o
  -8  26   9       88.44      108.48     27.39 o
  -6  26   9       41.19       15.31     29.69 o
  -4  26   9       18.97       47.22     32.24 o
  -2  26   9       58.54       59.08     20.62 o
   0  26   9       45.58       59.04     21.89 o
  -9  27   9      163.50      157.54     29.48 o
  -7  27   9        1.56      -10.24     24.52 o
  -5  27   9      111.13      130.53     35.09 o
  -3  27   9       67.12       73.24     29.76 o
  -1  27   9       21.74       37.11     26.65 o
 -10  28   9       54.27       81.49     44.53 o
  -8  28   9       12.59       18.07     24.73 o
  -6  28   9      115.50      109.29     35.21 o
  -2  28   9       76.03       75.45     24.38 o
   0  28   9       11.99        0.74     21.34 o
  -9  29   9       32.25       55.34     30.95 o
  -7  29   9       84.64       42.58     32.64 o
  -5  29   9       21.17       37.45     30.79 o
  -3  29   9       53.87       74.49     27.71 o
  -1  29   9       47.91       68.84     21.49 o
  -8  30   9       72.51       90.15     34.25 o
  -6  30   9       56.33       75.24     31.10 o
  -4  30   9       76.35       93.29     28.14 o
  -2  30   9       21.91       19.17     25.88 o
  -7  31   9       40.09      -13.65     32.96 o
  -5  31   9       45.94       59.96     33.39 o
  -3  31   9        6.18        5.00     26.15 o
  -1  31   9       12.64       21.76     27.64 o
  -6  32   9       44.26       54.89     35.41 o
  -4  32   9       56.30      110.44     28.84 o
  -2  32   9       19.04        9.87     25.88 o
  -7  33   9      107.59       81.42     37.79 o
  -5  33   9       28.03       13.97     20.52 o
  -3  33   9       46.74       48.33     26.96 o
  -6  34   9       87.17       45.15     34.32 o
  -4  34   9       28.27       75.88     28.87 o
  -5  35   9       43.08       13.34     28.16 o
  -3  35   9       60.39       98.30     29.44 o
  -4  36   9        4.74        5.20     27.28 o
 -12   0  10      195.43      245.80     53.71 o
 -10   0  10      196.42      185.09     45.64 o
  -8   0  10      192.71      131.77     39.86 o
  -6   0  10      795.10      823.83     76.98 o
  -4   0  10       42.02        9.78     36.74 o
  -2   0  10      223.20      240.15     46.06 o
   0   0  10      112.48      135.85     47.03 o
 -13   1  10       25.69       11.49     33.71 o
 -11   1  10       28.69       17.94     29.72 o
  -9   1  10      241.54      255.58     32.16 o
  -7   1  10       33.53      -10.56     23.73 o
  -5   1  10      240.55      250.38     31.44 o
  -3   1  10       47.01       36.58     25.01 o
  -1   1  10        3.28       -1.11     14.16 o
   1   1  10       69.66       63.32     32.39 o
 -12   2  10        9.32       26.58     33.23 o
 -10   2  10       63.97       49.02     50.65 o
  -8   2  10      168.62      188.85     29.24 o
  -6   2  10       48.99       32.31     24.06 o
  -4   2  10      173.92      192.59     29.18 o
  -2   2  10       33.73        4.58     26.15 o
   0   2  10        5.08       29.48     29.84 o
 -13   3  10       21.11       76.86     35.95 o
 -11   3  10       19.17       12.02     29.37 o
  -9   3  10      223.50      228.75     31.13 o
  -7   3  10      218.92      186.51     29.43 o
  -5   3  10      230.74      242.12     44.59 o
  -3   3  10      146.81      164.70     29.43 o
  -1   3  10       35.90       23.04     17.91 o
   1   3  10       15.41       18.14     31.71 o
 -12   4  10       16.80      -16.61     31.42 o
 -10   4  10        2.17       -6.86     26.66 o
  -8   4  10       42.99       88.79     38.68 o
  -6   4  10      156.10      115.06     38.29 o
  -4   4  10       34.64       34.46     26.06 o
  -2   4  10       12.23       47.51     28.51 o
   0   4  10        0.66        2.78     27.97 o
 -11   5  10      218.85      226.51     35.19 o
  -9   5  10       23.81       36.41     25.31 o
  -7   5  10      337.36      351.60     35.49 o
  -5   5  10      139.05      159.05     63.08 o
  -3   5  10      172.52      179.95     29.03 o
  -1   5  10      224.77      277.11     30.05 o
   1   5  10       14.28      -14.91     30.36 o
 -12   6  10       20.50       67.89     37.81 o
 -10   6  10       75.97      101.59     28.81 o
  -8   6  10      399.47      388.87     38.77 o
  -6   6  10        4.93       -9.25     23.44 o
  -4   6  10      378.62      397.14     38.18 o
  -2   6  10       23.36       -5.36     35.19 o
   0   6  10       94.05       43.49     30.57 o
 -11   7  10      100.57       65.48     30.99 o
  -9   7  10       90.17       85.92     35.63 o
  -7   7  10       12.53       11.40     35.89 o
  -5   7  10       86.37       57.61     26.49 o
  -3   7  10      102.55       80.30     26.02 o
  -1   7  10       36.46       40.10     18.26 o
   1   7  10       28.56       12.89     30.57 o
 -12   8  10       30.57       47.76     29.07 o
 -10   8  10       90.54       95.62     28.43 o
  -8   8  10      189.88      202.25     37.53 o
  -6   8  10      443.06      440.32     38.42 o
  -4   8  10      150.79      151.03     27.49 o
  -2   8  10      115.48      123.81     25.28 o
   0   8  10       35.94       56.34     30.46 o
 -11   9  10       51.53       89.76     29.42 o
  -9   9  10       58.05       62.30     42.54 o
  -7   9  10      316.70      286.40     31.48 o
  -5   9  10      196.57      206.87     57.98 o
  -3   9  10      118.63      120.91     27.81 o
  -1   9  10       38.07       23.87     17.96 o
   1   9  10       14.80       -1.17     30.23 o
 -12  10  10       13.96       25.08     31.46 o
 -10  10  10        5.59      -17.29     28.36 o
  -8  10  10        7.83       14.99     55.63 o
  -6  10  10        8.50       31.55     24.14 o
  -4  10  10       12.48      -24.29     24.29 o
  -2  10  10       68.36       69.20     19.57 o
   0  10  10        7.74       15.89     28.37 o
 -11  11  10       40.76       43.30     29.65 o
  -9  11  10      204.74      167.27     30.64 o
  -7  11  10      142.46      116.51     27.84 o
  -5  11  10      299.50      244.81     31.56 o
  -3  11  10      346.10      380.14     36.84 o
  -1  11  10        0.26        5.14     17.81 o
   1  11  10       41.81       70.77     31.56 o
 -12  12  10       51.33       63.29     31.34 o
 -10  12  10       48.11       43.79     28.53 o
  -8  12  10       46.48       74.27     26.71 o
  -6  12  10      199.58      253.39     30.59 o
  -4  12  10        2.60       13.06     24.61 o
  -2  12  10      101.58      113.76     20.42 o
   0  12  10       13.13      -16.71     45.61 o
 -11  13  10       59.10       69.89     29.60 o
  -9  13  10       18.27       23.83     26.28 o
  -7  13  10      151.99       81.34     26.78 o
  -5  13  10      154.80      153.00     28.62 o
  -3  13  10      186.80      229.76     31.20 o
  -1  13  10       74.37       80.52     29.77 o
 -12  14  10       38.93       59.49     31.94 o
 -10  14  10       64.34       96.20     29.39 o
  -8  14  10      141.07      153.68     28.90 o
  -6  14  10      145.66      128.73     27.09 o
  -4  14  10       75.44       91.16     26.82 o
  -2  14  10      104.91      112.29     19.89 o
   0  14  10       42.66       20.62     52.90 o
 -11  15  10       47.99       49.29     29.32 o
  -9  15  10        6.66       -1.79     26.00 o
  -7  15  10      122.09      119.25     27.45 o
  -5  15  10       46.84       42.90     24.62 o
  -3  15  10       98.90       86.52     26.41 o
  -1  15  10       24.27       40.72     19.08 o
 -12  16  10        8.37       28.17     64.21 o
 -10  16  10       23.70       46.32     35.58 o
  -8  16  10       79.27       46.86     38.24 o
  -6  16  10       42.11       34.97     25.20 o
  -4  16  10       58.27       64.54     26.64 o
  -2  16  10       12.81      -11.96     18.16 o
   0  16  10        7.02        7.49     31.80 o
 -11  17  10       72.66       45.04     48.14 o
  -9  17  10       21.13       41.77     26.84 o
  -7  17  10      234.33      219.72     29.99 o
  -5  17  10      103.83       98.91     26.25 o
  -3  17  10       23.28       35.03     25.70 o
  -1  17  10       62.02       81.07     22.28 o
 -10  18  10       42.27       39.68     27.20 o
  -8  18  10       61.92       62.07     26.61 o
  -6  18  10       39.95       15.01     24.81 o
  -4  18  10       60.89       50.88     26.54 o
  -2  18  10       11.01        0.77     18.19 o
   0  18  10       40.25       67.69     40.46 o
 -11  19  10       37.99       64.68     45.06 o
  -9  19  10      101.38      130.87     27.80 o
  -7  19  10       80.95       71.63     33.96 o
  -5  19  10      119.57      115.63     38.20 o
  -3  19  10      212.29      229.91     23.19 o
  -1  19  10        3.56       -9.89     20.62 o
 -10  20  10       51.60       45.71     41.60 o
  -8  20  10       50.73       71.90     26.64 o
  -6  20  10      165.56      146.73     27.82 o
  -4  20  10       24.62       19.22     25.95 o
  -2  20  10       53.25       72.05     18.74 o
 -11  21  10        4.16      -39.76     39.76 o
  -9  21  10        2.23        3.75     34.74 o
  -7  21  10       12.88       14.02     24.66 o
  -5  21  10       12.63        4.90     24.99 o
  -3  21  10       37.28       20.96     18.13 o
  -1  21  10        1.51      -12.16     19.89 o
 -10  22  10       38.87       34.68     44.79 o
  -8  22  10       64.02       85.50     26.90 o
  -6  22  10      161.28      109.89     27.68 o
  -4  22  10       25.33       23.66     25.48 o
  -2  22  10        0.64       -0.37     20.40 o
  -9  23  10       80.10       53.18     43.51 o
  -7  23  10       71.91       78.49     26.93 o
  -5  23  10      143.52      154.91     29.25 o
  -3  23  10       79.91       96.32     28.64 o
  -1  23  10       40.86       57.12     22.32 o
 -10  24  10       22.51      114.66     46.68 o
  -8  24  10       57.00       80.36     41.60 o
  -6  24  10      134.83      123.87     27.82 o
  -4  24  10        2.18       -9.00     33.78 o
  -2  24  10       70.67       77.80     22.01 o
  -9  25  10       11.46       14.33     44.00 o
  -7  25  10      134.68      166.69     28.16 o
  -5  25  10       52.52       65.79     35.77 o
  -3  25  10       18.28       20.31     21.38 o
  -8  26  10       70.77       78.89     27.14 o
  -6  26  10        2.63       35.12     34.77 o
  -4  26  10      141.69      122.54     23.24 o
  -2  26  10        7.22       33.13     21.67 o
  -9  27  10       14.62        3.44     42.20 o
  -7  27  10       12.92        7.14     36.48 o
  -3  27  10       11.98       23.83     22.99 o
  -6  28  10       95.94      161.73     35.93 o
  -4  28  10       97.43      110.01     28.91 o
  -7  29  10       67.57       87.05     35.64 o
  -6  30  10       39.15       26.11     34.62 o
 -11   1  11       55.83       61.35     32.04 o
  -9   1  11        6.84      -16.45     26.38 o
  -7   1  11       66.79       36.68     26.95 o
  -5   1  11       22.59       -2.38     26.49 o
  -3   1  11       38.78       10.66     30.51 o
  -1   1  11       31.04       35.42     31.03 o
 -10   2  11       23.16        0.20     28.23 o
  -8   2  11      137.40      150.50     29.27 o
  -6   2  11       15.03       42.01     27.05 o
  -4   2  11      215.30      261.34     34.37 o
  -2   2  11       18.81       -8.15     15.41 o
 -11   3  11       57.06       36.78     29.06 o
  -9   3  11       62.04       83.35     29.52 o
  -7   3  11      135.56      108.94     29.58 o
  -5   3  11       18.92      -21.10     25.76 o
  -3   3  11       38.29       57.87     47.69 o
  -1   3  11        8.08        0.31     30.48 o
 -10   4  11       23.27       -8.64     27.95 o
  -8   4  11       10.40        0.67     27.40 o
  -6   4  11       86.15      104.12     29.59 o
  -4   4  11       24.49       28.48     27.82 o
  -2   4  11       39.56       28.35     20.37 o
 -11   5  11        7.94       13.10     29.34 o
  -9   5  11       75.23       72.82     29.42 o
  -7   5  11       10.41       27.04     26.14 o
  -5   5  11       29.40       27.07     25.74 o
  -3   5  11       46.18       78.35     30.34 o
  -1   5  11        2.74        6.53     30.32 o
 -10   6  11        6.83       38.68     28.53 o
  -8   6  11       15.79        5.44     27.61 o
  -6   6  11       34.82       34.57     26.66 o
  -4   6  11        2.08       12.12     28.10 o
  -2   6  11       16.63       32.89     21.75 o
 -11   7  11       51.00       58.61     31.19 o
  -9   7  11      123.72      159.40     30.83 o
  -7   7  11       56.38        7.40     27.32 o
  -5   7  11       67.73       64.49     29.37 o
  -3   7  11       77.16      153.52     33.02 o
 -10   8  11       12.87       17.84     29.23 o
  -8   8  11       30.77       -2.27     26.24 o
  -6   8  11       35.54      -21.26     25.80 o
  -4   8  11       14.49      -18.03     27.87 o
  -2   8  11       26.28       26.57     20.25 o
 -11   9  11       94.12       91.46     31.70 o
  -9   9  11       29.84      -18.14     31.02 o
  -7   9  11       96.91       94.83     28.05 o
  -5   9  11      169.07      167.92     31.51 o
  -3   9  11       42.95       53.67     29.31 o
 -10  10  11      100.60      104.13     58.94 o
  -8  10  11      121.05       97.53     29.51 o
  -6  10  11       20.79       33.92     26.83 o
  -4  10  11       87.89       71.41     29.89 o
  -2  10  11       17.37       16.71     19.78 o
 -11  11  11        3.86       -5.82     30.54 o
  -9  11  11        4.74       12.42     26.85 o
  -7  11  11       43.32       50.41     28.06 o
  -5  11  11      104.94      108.24     28.98 o
  -3  11  11        9.18      -17.20     20.29 o
 -10  12  11       54.17       56.77     28.77 o
  -8  12  11       15.27      -41.24     50.26 o
  -6  12  11       20.74       19.75     26.49 o
  -4  12  11       25.83       10.97     28.49 o
  -2  12  11        5.62       13.24     19.65 o
  -9  13  11       26.50      -12.13     27.48 o
  -7  13  11       57.59      103.09     27.72 o
  -5  13  11       86.29       41.04     26.28 o
  -3  13  11       11.36        7.06     19.96 o
 -10  14  11        4.19        3.30     28.44 o
  -8  14  11       12.29       11.35     27.06 o
  -6  14  11       18.91       20.04     26.93 o
  -4  14  11        3.06       -1.44     26.53 o
  -2  14  11        1.29        2.83     25.30 o
  -9  15  11      127.46       88.97     30.01 o
  -7  15  11       72.17       33.19     27.32 o
  -5  15  11       31.33       38.24     27.78 o
  -3  15  11       93.78       68.82     20.66 o
 -10  16  11       86.58       87.92     29.90 o
  -8  16  11       63.31       98.66     28.88 o
  -6  16  11       98.61      127.11     29.57 o
  -4  16  11       24.97       24.57     28.13 o
  -9  17  11        0.05       -4.52     27.71 o
  -7  17  11       28.21        1.59     25.74 o
  -5  17  11       35.19       37.86     28.02 o
  -3  17  11        4.49      -12.33     18.89 o
  -8  18  11       37.97       25.73     27.31 o
  -6  18  11       13.15       13.00     38.22 o
  -4  18  11       70.39       22.25     26.47 o
  -9  19  11       29.39       55.99     39.36 o
  -7  19  11        0.36        5.86     26.42 o
  -5  19  11        5.54       -4.97     27.53 o
  -8  20  11       32.36       47.91     27.92 o
  -6  20  11        2.01        3.89     38.38 o
  -4  20  11       30.03        8.38     18.80 o
  -7  21  11       55.96       63.10     28.00 o
  -5  21  11       82.18       76.20     28.87 o
  -6  22  11        0.55       13.14     31.97 o
  -8   0  12       62.10       23.01     41.58 o
  -6   0  12      264.38      223.93     51.71 o
  -7   1  12       40.72       34.18     30.17 o
  -5   1  12       14.21       -2.56     26.89 o
  -8   2  12       32.63       22.62     28.72 o
[truncated: 494 more chars]
